# Supplementary material for: Molecular differences between younger versus older ER-positive and HER2-negative breast cancers
Source: NPJ Breast Cancer. 2022 Nov 7;8:119. doi: 10.1038/s41523-022-00492-0 (PMC9640562; doi:10.1038/s41523-022-00492-0)
Supplement: Supplementary file 3 — Supplemental Tables [file 41523_2022_492_MOESM3_ESM.xlsx]

## Sheet: Table S1 DEG TCGA
Supplementary Table 1. Differentially expressed genes between younger versus older group in TCGA.
TCGA
Genes	Mean Expression in Young	Mean Expression in Old	FC	P value	FDR	DEGs
ESR1	12.5572	13.7846	0.427091	6.88329e-26	1.39607e-21	Significantly down-regulated in young
TNFSF11	4.95445	3.38598	2.96591	6.58865e-22	6.68155e-18	Significantly up-regulated in young
DIO2	9.55235	8.16465	2.6166	7.73996e-21	5.23273e-17	Significantly up-regulated in young
AREG	9.18699	6.98549	4.59958	5.28451e-20	2.67951e-16	Significantly up-regulated in young
DBX2	2.89124	1.81995	2.10131	1.22077e-18	4.95193e-15	Significantly up-regulated in young
LRFN5	4.32142	3.10785	2.31912	4.15398e-17	1.40418e-13	Significantly up-regulated in young
FMO1	7.16755	5.8636	2.46904	1.31696e-16	3.81579e-13	Significantly up-regulated in young
AMPH	7.66509	6.32849	2.52556	1.56966e-16	3.97947e-13	Significantly up-regulated in young
RELN	5.10878	3.42907	3.20364	1.82461e-16	4.11186e-13	Significantly up-regulated in young
RUNX1	12.4163	11.8317	1.49962	3.02575e-16	6.13683e-13	Significantly up-regulated in young
PURG	2.80442	2.11036	1.61782	6.74342e-16	1.20381e-12	Significantly up-regulated in young
ETV1	8.26152	7.42818	1.7818	7.12245e-16	1.20381e-12	Significantly up-regulated in young
NECAB1	5.63438	4.60064	2.04732	1.77185e-15	2.76436e-12	Significantly up-regulated in young
PAK7	3.22382	1.87603	2.54523	2.01929e-15	2.92537e-12	Significantly up-regulated in young
ST8SIA2	4.80067	3.37628	2.684	2.50615e-15	3.38864e-12	Significantly up-regulated in young
DPY19L1	9.31918	8.69198	1.54457	1.13297e-14	1.43618e-11	Significantly up-regulated in young
KCNA1	3.56222	2.36851	2.28741	1.25194e-14	1.49364e-11	Significantly up-regulated in young
MAB21L1	5.14501	4.14896	1.99453	1.56496e-14	1.76337e-11	Significantly up-regulated in young
FKBP5	10.8854	9.98682	1.86419	1.91428e-14	2.04344e-11	Significantly up-regulated in young
C6orf105	4.70784	3.61027	2.13994	2.83491e-14	2.85988e-11	Significantly up-regulated in young
GREB1	11.688	10.5861	2.1463	2.96112e-14	2.85988e-11	Significantly up-regulated in young
DLK1	2.38326	0.987287	2.63165	6.94634e-14	6.40389e-11	Significantly up-regulated in young
GRIA4	3.9732	2.43638	2.90155	1.41478e-13	1.23843e-10	Significantly up-regulated in young
SNAI2	8.96511	8.23626	1.65731	1.49197e-13	1.23843e-10	Significantly up-regulated in young
WLS	10.2758	9.47287	1.74459	1.52652e-13	1.23843e-10	Significantly up-regulated in young
FGF1	8.41418	7.58976	1.77082	2.16924e-13	1.69218e-10	Significantly up-regulated in young
MYBPC1	6.44064	3.99662	5.44156	2.63862e-13	1.98209e-10	Significantly up-regulated in young
PCDH18	9.10417	8.31757	1.725	4.05447e-13	2.86955e-10	Significantly up-regulated in young
TFPI2	6.83351	4.94493	3.70271	4.103e-13	2.86955e-10	Significantly up-regulated in young
LPPR1	2.75439	1.58352	2.25147	5.27284e-13	3.56479e-10	Significantly up-regulated in young
FOXD2	4.73519	5.60521	0.54714	6.94652e-13	4.54481e-10	Significantly down-regulated in young
KCNA6	4.60556	3.67877	1.90104	8.32801e-13	5.2784e-10	Significantly up-regulated in young
PDGFRA	10.4911	9.4532	2.05329	9.25072e-13	5.68555e-10	Significantly up-regulated in young
HPSE2	2.13462	1.13337	2.00174	1.07782e-12	6.36436e-10	Significantly up-regulated in young
ZNF521	8.99803	8.18711	1.75433	1.09828e-12	6.36436e-10	Significantly up-regulated in young
IGSF10	6.69283	5.47971	2.31838	1.16927e-12	6.58755e-10	Significantly up-regulated in young
EDN3	3.99814	2.3331	3.17122	1.3162e-12	7.03687e-10	Significantly up-regulated in young
LAMA1	6.5761	5.49942	2.10918	1.31842e-12	7.03687e-10	Significantly up-regulated in young
KLHL13	7.14986	6.01334	2.1985	1.54883e-12	8.05473e-10	Significantly up-regulated in young
GREM2	5.25552	4.09844	2.23007	2.64387e-12	1.34057e-09	Significantly up-regulated in young
GLRA3	4.26596	2.24913	4.04693	3.41352e-12	1.68861e-09	Significantly up-regulated in young
TMEM164	10.1557	9.48336	1.59366	5.64231e-12	2.67049e-09	Significantly up-regulated in young
OR2M4	0.175256	0.0417569	1.09695	5.75717e-12	2.67049e-09	None
ADAMTS8	5.10147	3.91609	2.27423	5.7934e-12	2.67049e-09	Significantly up-regulated in young
SOBP	6.43272	5.78107	1.57097	5.9766e-12	2.69372e-09	Significantly up-regulated in young
LOC100303728	4.43254	4.89447	0.726014	6.27854e-12	2.76829e-09	None
EDAR	2.10955	1.22328	1.84839	6.90319e-12	2.97895e-09	Significantly up-regulated in young
SLC7A2	12.5875	11.0695	2.86392	7.72992e-12	3.26621e-09	Significantly up-regulated in young
RFPL1S	4.38486	3.62011	1.69908	8.05606e-12	3.33455e-09	Significantly up-regulated in young
TP63	8.13802	6.70499	2.70013	1.0087e-11	3.97095e-09	Significantly up-regulated in young
SLC27A6	4.95176	3.53458	2.67063	1.0099e-11	3.97095e-09	Significantly up-regulated in young
DZIP1	7.54851	6.85586	1.61624	1.01809e-11	3.97095e-09	Significantly up-regulated in young
GULP1	7.34017	6.48794	1.80529	1.21676e-11	4.58872e-09	Significantly up-regulated in young
CAPN6	5.77518	4.28899	2.80148	1.22173e-11	4.58872e-09	Significantly up-regulated in young
LZTS1	8.46317	7.89832	1.47924	1.33297e-11	4.91551e-09	None
RNASE7	2.6642	1.70679	1.94182	1.59384e-11	5.77255e-09	Significantly up-regulated in young
GNAL	5.84242	5.00952	1.78125	1.66457e-11	5.87506e-09	Significantly up-regulated in young
CLDN19	3.78744	2.432	2.55875	1.68008e-11	5.87506e-09	Significantly up-regulated in young
MAGEE2	1.66884	1.11862	1.4643	1.88366e-11	6.47532e-09	None
TRPM3	0.984071	0.504938	1.39391	1.98164e-11	6.69859e-09	None
FREM1	5.98508	4.73274	2.38228	2.11188e-11	7.02182e-09	Significantly up-regulated in young
ADAMTS5	8.23095	7.39603	1.78375	2.15619e-11	7.05351e-09	Significantly up-regulated in young
TMEM59L	4.87039	3.95999	1.87957	3.10956e-11	1.00108e-08	Significantly up-regulated in young
DCX	3.95051	2.55878	2.62395	3.75431e-11	1.18976e-08	Significantly up-regulated in young
LRRTM2	3.61684	2.93454	1.60469	3.86636e-11	1.20642e-08	Significantly up-regulated in young
BNC1	3.27926	2.32136	1.94248	4.19045e-11	1.28774e-08	Significantly up-regulated in young
LRP4	6.97352	6.16349	1.75325	4.53099e-11	1.3716e-08	Significantly up-regulated in young
DLC1	10.0916	9.50445	1.50226	4.71933e-11	1.40292e-08	Significantly up-regulated in young
TMEFF1	5.78569	5.24868	1.45096	4.77278e-11	1.40292e-08	None
PROS1	9.04294	8.37783	1.5857	5.09179e-11	1.47531e-08	Significantly up-regulated in young
COL17A1	9.09862	7.27061	3.55049	5.22643e-11	1.49299e-08	Significantly up-regulated in young
TSHZ2	6.84605	5.8816	1.95132	5.45093e-11	1.52396e-08	Significantly up-regulated in young
AIG1	9.24572	9.66846	0.746006	5.48513e-11	1.52396e-08	None
RP1	4.83541	3.51383	2.49939	5.88298e-11	1.61241e-08	Significantly up-regulated in young
EREG	3.43069	2.01065	2.67592	6.12043e-11	1.65513e-08	Significantly up-regulated in young
TCEAL7	5.3906	4.69183	1.62311	6.77881e-11	1.80905e-08	Significantly up-regulated in young
ABCA9	6.66887	5.54369	2.18129	6.88513e-11	1.81356e-08	Significantly up-regulated in young
FASN	14.2577	13.4855	1.70786	7.39985e-11	1.92415e-08	Significantly up-regulated in young
KIAA1755	7.42179	6.58433	1.7869	8.14429e-11	2.06436e-08	Significantly up-regulated in young
TGM5	2.87878	1.90491	1.9641	8.24842e-11	2.06436e-08	Significantly up-regulated in young
DTNA	8.56008	7.54775	2.01716	8.28108e-11	2.06436e-08	Significantly up-regulated in young
LPAR3	3.71112	2.50478	2.30751	8.41769e-11	2.06436e-08	Significantly up-regulated in young
FLT3	6.99981	5.54939	2.73287	8.44797e-11	2.06436e-08	Significantly up-regulated in young
FAIM3	8.67661	7.89732	1.71629	9.58637e-11	2.31465e-08	Significantly up-regulated in young
SHANK1	3.59482	2.77665	1.76317	9.84403e-11	2.3489e-08	Significantly up-regulated in young
FAT2	7.12515	5.6399	2.79964	1.01669e-10	2.37474e-08	Significantly up-regulated in young
LAMC1	12.3423	11.8173	1.43894	1.01865e-10	2.37474e-08	None
IL20	5.90105	4.29482	3.04456	1.06147e-10	2.4191e-08	Significantly up-regulated in young
C21orf34	4.82327	3.96643	1.81108	1.07333e-10	2.4191e-08	Significantly up-regulated in young
LRIG3	8.39754	7.68411	1.63969	1.08488e-10	2.4191e-08	Significantly up-regulated in young
ALAS1	9.65874	9.89388	0.8496	1.08539e-10	2.4191e-08	None
SPATS2L	10.7518	10.2911	1.37616	1.1036e-10	2.42621e-08	None
ENPP6	3.71968	3.04072	1.60099	1.1125e-10	2.42621e-08	Significantly up-regulated in young
LRCH1	9.28271	8.92017	1.28569	1.59314e-10	3.43746e-08	None
SLC22A11	1.8884	1.1784	1.6358	1.64762e-10	3.51758e-08	Significantly up-regulated in young
FOXF2	6.07282	5.40886	1.58443	1.66504e-10	3.51774e-08	Significantly up-regulated in young
TES	10.4144	9.92348	1.40531	1.82815e-10	3.82253e-08	None
SLC7A3	3.03792	1.87025	2.24648	1.9054e-10	3.89636e-08	Significantly up-regulated in young
SAMD5	6.52036	5.58135	1.91721	1.92084e-10	3.89636e-08	Significantly up-regulated in young
IL24	3.72934	2.77725	1.93468	1.92109e-10	3.89636e-08	Significantly up-regulated in young
CLDN11	7.53226	6.57544	1.94103	2.19555e-10	4.40893e-08	Significantly up-regulated in young
GLI2	6.71605	5.91982	1.73656	2.3747e-10	4.72193e-08	Significantly up-regulated in young
RGS4	8.05876	7.17293	1.84784	2.50334e-10	4.9216e-08	Significantly up-regulated in young
ODZ2	6.61775	5.35665	2.39678	2.52365e-10	4.9216e-08	Significantly up-regulated in young
PDE7B	6.35224	5.78981	1.47676	2.6693e-10	5.15608e-08	None
C10orf72	8.88657	8.24083	1.56454	2.70229e-10	5.17055e-08	Significantly up-regulated in young
LOC399959	7.91783	7.1958	1.64951	2.75218e-10	5.18632e-08	Significantly up-regulated in young
ALX4	2.55215	1.64078	1.88083	2.78143e-10	5.18632e-08	Significantly up-regulated in young
SLC25A35	7.64884	8.1413	0.710811	2.78725e-10	5.18632e-08	None
SNTA1	8.26644	8.70881	0.735929	2.83264e-10	5.19864e-08	None
NRXN2	6.54318	5.73505	1.75094	2.84513e-10	5.19864e-08	Significantly up-regulated in young
UTS2R	1.01141	0.535034	1.39125	2.9334e-10	5.31207e-08	None
ARHGAP28	7.20706	6.35196	1.80888	2.96201e-10	5.31642e-08	Significantly up-regulated in young
HAPLN4	3.07439	2.37736	1.62116	3.22339e-10	5.73481e-08	Significantly up-regulated in young
KLHL29	6.40877	5.6578	1.68293	3.56505e-10	6.2875e-08	Significantly up-regulated in young
ABCA10	4.82141	3.82144	1.99996	3.60651e-10	6.3058e-08	Significantly up-regulated in young
RUNDC1	10.0158	10.3408	0.798335	3.75011e-10	6.50083e-08	None
C12orf53	4.06975	3.22774	1.79255	4.35933e-10	7.49287e-08	Significantly up-regulated in young
GLI1	5.08577	4.18518	1.86683	4.41406e-10	7.52319e-08	Significantly up-regulated in young
PCYT1B	3.95768	3.12436	1.78179	4.53861e-10	7.67101e-08	Significantly up-regulated in young
PTPRH	4.13691	3.192	1.92506	4.87496e-10	8.17139e-08	Significantly up-regulated in young
GPR153	8.40359	7.84533	1.4725	5.05138e-10	8.39772e-08	None
CALD1	12.565	12.0227	1.45625	5.52564e-10	9.11147e-08	None
MOBKL2B	7.68098	7.04642	1.55246	5.62247e-10	9.19637e-08	Significantly up-regulated in young
B3GALT1	1.54521	0.903728	1.55993	5.72229e-10	9.28476e-08	Significantly up-regulated in young
CAMK4	4.20546	3.48723	1.64516	6.00113e-10	9.65991e-08	Significantly up-regulated in young
COL6A6	5.34574	4.21538	2.18913	6.10306e-10	9.74664e-08	Significantly up-regulated in young
GPM6B	7.33437	6.6181	1.64293	6.7274e-10	1.06598e-07	Significantly up-regulated in young
MAMDC2	6.93961	6.0801	1.81442	7.24164e-10	1.13505e-07	Significantly up-regulated in young
ENTPD1	10.5015	10.182	1.24792	7.27525e-10	1.13505e-07	None
BACH2	6.80064	6.02214	1.71535	7.52237e-10	1.16465e-07	Significantly up-regulated in young
MMP16	7.25897	6.37522	1.84517	7.6317e-10	1.17262e-07	Significantly up-regulated in young
LAMC2	10.0714	8.97726	2.13479	7.90732e-10	1.20584e-07	Significantly up-regulated in young
PTHLH	7.53143	6.28781	2.36791	8.06097e-10	1.22009e-07	Significantly up-regulated in young
GALNT3	9.27739	8.11874	2.23249	8.32243e-10	1.25034e-07	Significantly up-regulated in young
GLT8D2	8.89793	8.13436	1.69769	8.63496e-10	1.28775e-07	Significantly up-regulated in young
CXCL13	7.48632	5.77263	3.27997	8.73677e-10	1.29342e-07	Significantly up-regulated in young
CYP1B1	10.4438	9.68858	1.6879	9.17102e-10	1.34787e-07	Significantly up-regulated in young
PRDM1	8.67793	8.14698	1.44489	9.23923e-10	1.34813e-07	None
COX6B2	3.59717	2.47094	2.18288	9.88975e-10	1.43274e-07	Significantly up-regulated in young
DCHS2	4.33317	3.56756	1.7001	1.03956e-09	1.49534e-07	Significantly up-regulated in young
SPARCL1	12.8294	12.2509	1.49333	1.06866e-09	1.52638e-07	None
EVC2	6.44217	5.7507	1.61493	1.11209e-09	1.57731e-07	Significantly up-regulated in young
PCDH7	8.98384	8.22305	1.69442	1.18238e-09	1.66534e-07	Significantly up-regulated in young
ZCCHC5	2.555	1.972	1.49796	1.24601e-09	1.74287e-07	None
SPHKAP	1.80931	0.950214	1.8139	1.34902e-09	1.87403e-07	Significantly up-regulated in young
LBH	10.4012	9.96165	1.35617	1.41256e-09	1.94895e-07	None
RUNX1T1	5.53109	4.72204	1.75206	1.43864e-09	1.97152e-07	Significantly up-regulated in young
ABCA6	6.94849	6.02447	1.8974	1.49341e-09	2.03284e-07	Significantly up-regulated in young
SYNPO2	10.1188	9.38816	1.65942	1.53036e-09	2.06925e-07	Significantly up-regulated in young
SNCAIP	6.18424	5.42148	1.69673	1.57923e-09	2.12119e-07	Significantly up-regulated in young
D4S234E	5.14542	4.15627	1.98502	1.64038e-09	2.18883e-07	Significantly up-regulated in young
NTRK3	6.13248	4.89749	2.35381	1.84608e-09	2.44721e-07	Significantly up-regulated in young
C20orf3	11.8345	12.137	0.810843	1.93496e-09	2.54022e-07	None
MARK1	6.93762	6.10684	1.77865	1.9413e-09	2.54022e-07	Significantly up-regulated in young
RECK	8.45632	7.80176	1.57413	1.95803e-09	2.54569e-07	Significantly up-regulated in young
PEX3	8.04966	8.30619	0.837099	2.03852e-09	2.63346e-07	None
ABHD12	10.3443	10.7588	0.750321	2.05918e-09	2.64331e-07	None
NUDT11	5.09674	4.42159	1.59676	2.11685e-09	2.70025e-07	Significantly up-regulated in young
FAM126A	8.34763	7.72236	1.5425	2.15417e-09	2.73067e-07	Significantly up-regulated in young
EPHB1	5.40266	4.71086	1.6153	2.18724e-09	2.75538e-07	Significantly up-regulated in young
CORO2B	6.36926	5.7249	1.56304	2.22756e-09	2.78717e-07	Significantly up-regulated in young
BOC	8.9399	8.21566	1.65203	2.23996e-09	2.78717e-07	Significantly up-regulated in young
HEPH	9.00511	8.41036	1.5102	2.34383e-09	2.88172e-07	Significantly up-regulated in young
DST	12.0958	11.4869	1.52514	2.34436e-09	2.88172e-07	Significantly up-regulated in young
F2RL2	9.70587	8.70444	2.00199	2.44011e-09	2.98134e-07	Significantly up-regulated in young
ZEB1	9.80225	9.25556	1.46074	2.48031e-09	3.01232e-07	None
NPR2	7.53831	6.99759	1.45471	2.50995e-09	3.01422e-07	None
MSMB	5.43121	3.81695	3.06154	2.5116e-09	3.01422e-07	Significantly up-regulated in young
RFTN2	6.22715	5.72041	1.42084	2.53055e-09	3.0191e-07	None
ACTA2	12.9792	12.3636	1.53218	2.55583e-09	3.03142e-07	Significantly up-regulated in young
TCEAL3	9.63252	10.1791	0.68463	2.63986e-09	3.11288e-07	None
PRDM8	4.78772	4.14465	1.56164	2.69848e-09	3.16262e-07	Significantly up-regulated in young
PPAP2B	10.4271	9.99635	1.34795	2.72804e-09	3.16262e-07	None
OLFM2	8.39082	7.6141	1.71323	2.74948e-09	3.16262e-07	Significantly up-regulated in young
LOC554202	3.26756	2.41653	1.80379	2.77203e-09	3.16262e-07	Significantly up-regulated in young
FAS	8.15464	7.63232	1.43627	2.77258e-09	3.16262e-07	None
LTBP2	12.1848	11.558	1.54406	2.7756e-09	3.16262e-07	Significantly up-regulated in young
NRG1	4.93184	3.89124	2.05708	2.84069e-09	3.21871e-07	Significantly up-regulated in young
ARHGAP36	3.44506	1.81659	3.09187	2.88183e-09	3.24719e-07	Significantly up-regulated in young
SPRY2	7.99523	7.39472	1.51624	2.97224e-09	3.33056e-07	Significantly up-regulated in young
NEXN	7.93829	7.31805	1.53714	3.0236e-09	3.36178e-07	Significantly up-regulated in young
SYN2	4.80351	3.79637	2.00992	3.03326e-09	3.36178e-07	Significantly up-regulated in young
SMYD1	3.24744	1.98005	2.40726	3.06786e-09	3.38165e-07	Significantly up-regulated in young
TNN	7.93725	6.85992	2.11014	3.15799e-09	3.46218e-07	Significantly up-regulated in young
LRRC3B	1.70257	1.04814	1.57399	3.31898e-09	3.59152e-07	Significantly up-regulated in young
LOC134466	4.55207	3.86199	1.61337	3.32914e-09	3.59152e-07	Significantly up-regulated in young
OVCH2	1.32781	0.685436	1.56089	3.34227e-09	3.59152e-07	Significantly up-regulated in young
HOXA4	4.98062	4.34982	1.54842	3.34679e-09	3.59152e-07	Significantly up-regulated in young
MFGE8	11.0571	10.511	1.46009	3.47526e-09	3.70975e-07	None
C8orf79	6.92935	6.00488	1.89798	3.49769e-09	3.71415e-07	Significantly up-regulated in young
PKD2	9.3069	8.82511	1.39647	3.54065e-09	3.74019e-07	None
BBOX1	5.11331	3.74466	2.5823	3.98952e-09	4.19251e-07	Significantly up-regulated in young
TCF4	10.8048	10.2907	1.42809	4.06422e-09	4.249e-07	None
EZR	12.6565	12.9971	0.789713	4.13231e-09	4.29803e-07	None
TEPP	1.09122	0.591623	1.41382	4.22519e-09	4.37221e-07	None
TNK1	8.67592	9.11091	0.739698	4.32524e-09	4.45302e-07	None
TP53I11	11.7395	12.0541	0.804077	4.40745e-09	4.51475e-07	None
FAM120AOS	10.4799	10.7446	0.832361	4.55408e-09	4.6415e-07	None
MANSC1	9.62525	10.0359	0.752273	4.62331e-09	4.68849e-07	None
HAND2	5.08998	4.42405	1.58659	5.01396e-09	5.05936e-07	Significantly up-regulated in young
ISM1	7.83933	7.0725	1.70152	5.09353e-09	5.1142e-07	Significantly up-regulated in young
CHRNA5	4.99374	4.24323	1.68238	5.39073e-09	5.38595e-07	Significantly up-regulated in young
PABPC4	11.3279	11.0605	1.20362	5.43733e-09	5.40588e-07	None
SLC17A7	3.98045	3.27413	1.63164	5.51247e-09	5.45385e-07	Significantly up-regulated in young
C2orf40	5.47033	4.17537	2.45371	5.60098e-09	5.51451e-07	Significantly up-regulated in young
EGFR	7.53717	6.56162	1.96639	5.6529e-09	5.53875e-07	Significantly up-regulated in young
PRRG1	7.41805	6.86951	1.46261	5.88796e-09	5.74133e-07	None
NHLRC4	5.72565	6.56757	0.557902	5.96176e-09	5.78547e-07	Significantly down-regulated in young
HMCN1	9.8158	8.95173	1.82016	6.14567e-09	5.93555e-07	Significantly up-regulated in young
F2R	10.9487	10.4249	1.43775	6.19651e-09	5.95628e-07	None
LAMA2	9.86507	8.99642	1.82595	6.23418e-09	5.96423e-07	Significantly up-regulated in young
ACVR2A	8.42381	8.06618	1.28132	6.33541e-09	6.03262e-07	None
ABCA8	7.15137	5.89226	2.39349	6.50098e-09	6.16134e-07	Significantly up-regulated in young
AKT3	9.09627	8.47675	1.53636	6.58976e-09	6.21645e-07	Significantly up-regulated in young
TSLP	3.23208	2.42278	1.75237	6.72953e-09	6.3189e-07	Significantly up-regulated in young
PRICKLE1	9.1945	8.55592	1.55679	6.80433e-09	6.33095e-07	Significantly up-regulated in young
FAT1	11.2868	10.5656	1.6485	6.80479e-09	6.33095e-07	Significantly up-regulated in young
CCNJL	6.37432	5.60201	1.708	6.97588e-09	6.44353e-07	Significantly up-regulated in young
C6orf186	2.298	1.68052	1.53419	6.98933e-09	6.44353e-07	Significantly up-regulated in young
ACSS1	9.57232	10.1122	0.687819	7.02642e-09	6.44841e-07	None
CCDC36	3.76672	3.18247	1.49925	7.17707e-09	6.55677e-07	Significantly up-regulated in young
SHC4	5.05675	3.99895	2.08175	7.20915e-09	6.55677e-07	Significantly up-regulated in young
BHLHE22	5.26808	4.5212	1.67815	7.33205e-09	6.63878e-07	Significantly up-regulated in young
TMEM110	7.57455	7.8686	0.815607	7.98404e-09	7.16537e-07	None
FAM83B	5.90649	4.75444	2.22229	7.99003e-09	7.16537e-07	Significantly up-regulated in young
SATB1	8.62204	7.95858	1.58387	8.01961e-09	7.16537e-07	Significantly up-regulated in young
GRAMD3	9.00463	8.55479	1.36588	8.2132e-09	7.27696e-07	None
FIGF	4.00169	2.90335	2.14108	8.22001e-09	7.27696e-07	Significantly up-regulated in young
AMOTL1	9.8834	9.28079	1.51846	8.25214e-09	7.27696e-07	Significantly up-regulated in young
SHOX2	6.41581	5.81416	1.51744	8.38628e-09	7.36323e-07	Significantly up-regulated in young
EHBP1	9.55878	9.29588	1.19989	8.44182e-09	7.38004e-07	None
GRID1	5.75223	5.14586	1.52242	8.62515e-09	7.47789e-07	Significantly up-regulated in young
MEIS2	7.00773	6.43736	1.4849	8.65253e-09	7.47789e-07	None
CXCL1	3.43982	2.45784	1.97518	8.66435e-09	7.47789e-07	Significantly up-regulated in young
PLEKHG1	8.54155	8.05173	1.40427	8.90309e-09	7.64647e-07	None
CA3	4.65153	3.63182	2.02752	8.93508e-09	7.64647e-07	Significantly up-regulated in young
TCTA	9.87981	10.1986	0.801751	9.10713e-09	7.73013e-07	None
YPEL4	4.10477	3.51182	1.50833	9.10907e-09	7.73013e-07	Significantly up-regulated in young
TMEM200C	3.84329	3.1579	1.60813	9.26537e-09	7.83001e-07	Significantly up-regulated in young
CCDC8	8.36718	7.60154	1.70013	9.41405e-09	7.92265e-07	Significantly up-regulated in young
MRVI1	8.73238	8.22524	1.42123	9.69491e-09	8.12529e-07	None
CDX1	2.91895	2.37099	1.46201	1.00809e-08	8.41404e-07	None
KLK6	4.65966	3.37042	2.44399	1.01438e-08	8.43182e-07	Significantly up-regulated in young
LAMB3	9.84023	8.92434	1.88672	1.03044e-08	8.50463e-07	Significantly up-regulated in young
C5orf13	10.7831	10.3433	1.35638	1.03153e-08	8.50463e-07	None
PARM1	9.3783	8.73386	1.56314	1.03646e-08	8.51069e-07	Significantly up-regulated in young
IGSF1	6.04615	4.44557	3.03264	1.04975e-08	8.58511e-07	Significantly up-regulated in young
GADD45A	9.02745	8.56082	1.38187	1.06562e-08	8.67986e-07	None
CMTM5	1.2934	0.715423	1.49276	1.09858e-08	8.87333e-07	None
NECAB3	9.34506	9.81957	0.719711	1.10397e-08	8.87333e-07	None
SFRP1	9.99008	8.61776	2.58886	1.10663e-08	8.87333e-07	Significantly up-regulated in young
PRKD1	6.92602	6.34418	1.49676	1.10687e-08	8.87333e-07	None
EGLN2	10.5913	11.0603	0.722489	1.11195e-08	8.87896e-07	None
KLRC2	2.66898	1.86621	1.74445	1.13222e-08	9.00539e-07	Significantly up-regulated in young
JAM3	9.39691	8.95641	1.35707	1.2042e-08	9.5405e-07	None
BCL11A	5.31488	4.27092	2.06188	1.23072e-08	9.69082e-07	Significantly up-regulated in young
EXTL2	8.29123	8.01386	1.21199	1.23273e-08	9.69082e-07	None
SYNGR1	8.96157	9.47783	0.699184	1.23977e-08	9.70853e-07	None
INPP5J	8.89479	9.54912	0.635372	1.27726e-08	9.96364e-07	Significantly down-regulated in young
MID1	7.34011	6.65238	1.61074	1.3795e-08	1.072e-06	Significantly up-regulated in young
TCEAL6	5.26031	5.83252	0.672588	1.39257e-08	1.07802e-06	None
MSRB3	9.87111	9.30062	1.48503	1.4134e-08	1.08998e-06	None
IGSF21	6.04686	7.15656	0.46339	1.42717e-08	1.09644e-06	Significantly down-regulated in young
ALDH1A2	5.53354	4.58644	1.928	1.60586e-08	1.22906e-06	Significantly up-regulated in young
LRCH2	5.38496	4.79561	1.50457	1.62664e-08	1.24028e-06	Significantly up-regulated in young
LAMB1	12.0549	11.584	1.38595	1.64156e-08	1.24697e-06	None
KDELC1	7.36374	6.93245	1.34844	1.6642e-08	1.25945e-06	None
ST6GAL2	8.08427	7.24664	1.78711	1.69418e-08	1.27308e-06	Significantly up-regulated in young
NGFR	8.14874	7.06793	2.11523	1.69476e-08	1.27308e-06	Significantly up-regulated in young
NAPA	11.8208	12.1068	0.820188	1.73595e-08	1.2992e-06	None
MAGED4B	7.83596	6.99129	1.79585	1.76138e-08	1.3134e-06	Significantly up-regulated in young
RNF144A	9.2517	8.68918	1.47684	1.77376e-08	1.31778e-06	None
FSTL1	13.042	12.4752	1.48124	1.84084e-08	1.36262e-06	None
ACOT9	8.5995	8.21126	1.30879	1.85654e-08	1.36925e-06	None
GAS1	9.10859	8.36403	1.67546	1.94598e-08	1.43002e-06	Significantly up-regulated in young
TBX15	7.18559	6.63106	1.46869	2.05584e-08	1.50529e-06	None
ASTN1	4.06202	3.13364	1.90314	2.06867e-08	1.50924e-06	Significantly up-regulated in young
PAK3	2.64571	1.90773	1.66783	2.16653e-08	1.56857e-06	Significantly up-regulated in young
OLFM4	5.59849	3.95172	3.13133	2.1746e-08	1.56857e-06	Significantly up-regulated in young
C2CD4A	4.92911	3.58649	2.53611	2.17669e-08	1.56857e-06	Significantly up-regulated in young
CILP	11.8315	10.7981	2.04676	2.18093e-08	1.56857e-06	Significantly up-regulated in young
XKR6	2.61423	1.96159	1.57204	2.21868e-08	1.59008e-06	Significantly up-regulated in young
NR2F1	7.80638	7.02178	1.72262	2.23149e-08	1.59363e-06	Significantly up-regulated in young
IL7R	6.4289	5.30895	2.1734	2.27188e-08	1.61678e-06	Significantly up-regulated in young
ST5	10.3122	9.90718	1.32414	2.32527e-08	1.64738e-06	None
PDE1C	3.99109	3.14185	1.80156	2.33112e-08	1.64738e-06	Significantly up-regulated in young
RGMA	7.4775	6.74334	1.66343	2.37787e-08	1.66966e-06	Significantly up-regulated in young
PPARGC1A	4.70762	3.93393	1.70964	2.37912e-08	1.66966e-06	Significantly up-regulated in young
FLJ22536	4.76507	4.18697	1.49288	2.50093e-08	1.7491e-06	None
TPTE2P1	2.855	2.27581	1.49401	2.63211e-08	1.83452e-06	None
SVEP1	9.1751	8.4364	1.66867	2.68795e-08	1.86702e-06	Significantly up-regulated in young
BTBD11	6.45499	5.7152	1.66993	2.70613e-08	1.87323e-06	Significantly up-regulated in young
PHYHIPL	3.31649	2.59418	1.64983	2.79855e-08	1.9287e-06	Significantly up-regulated in young
VSNL1	5.90897	5.05475	1.80778	2.80527e-08	1.9287e-06	Significantly up-regulated in young
GAS7	10.1911	9.57727	1.53031	2.89724e-08	1.9852e-06	Significantly up-regulated in young
LRRC17	8.64628	7.92453	1.64918	2.92196e-08	1.99539e-06	Significantly up-regulated in young
GEM	9.42933	8.75355	1.59746	3.01042e-08	2.0489e-06	Significantly up-regulated in young
HOXA5	4.96444	4.23468	1.65836	3.05476e-08	2.07213e-06	Significantly up-regulated in young
FXYD6	8.80146	8.3008	1.41487	3.09856e-08	2.08828e-06	None
NID1	11.5126	11.0057	1.42098	3.09916e-08	2.08828e-06	None
CHST3	8.73734	8.15686	1.49535	3.19001e-08	2.14083e-06	None
TBX18	6.52016	5.88041	1.55806	3.19826e-08	2.14083e-06	Significantly up-regulated in young
WDR86	5.0388	4.15663	1.84314	3.21477e-08	2.1448e-06	Significantly up-regulated in young
BICC1	7.15447	6.18644	1.95618	3.25218e-08	2.16265e-06	Significantly up-regulated in young
CLIC6	9.96334	8.27404	3.22502	3.28389e-08	2.1766e-06	Significantly up-regulated in young
PCDHB18	3.50673	3.03199	1.38966	3.30157e-08	2.18119e-06	None
SULF2	12.644	12.0792	1.47911	3.33462e-08	2.19587e-06	None
CACHD1	8.20685	7.59174	1.53167	3.34717e-08	2.197e-06	Significantly up-regulated in young
FMO2	8.10282	7.05776	2.06344	3.37902e-08	2.20431e-06	Significantly up-regulated in young
AKAP12	9.69108	9.05522	1.55387	3.38004e-08	2.20431e-06	Significantly up-regulated in young
MCTP2	6.11006	5.3449	1.69955	3.41899e-08	2.21415e-06	Significantly up-regulated in young
ADCYAP1R1	2.13394	1.43103	1.62779	3.4213e-08	2.21415e-06	Significantly up-regulated in young
ITGA10	6.81666	6.16681	1.569	3.42788e-08	2.21415e-06	Significantly up-regulated in young
MAGEL2	4.58861	3.87592	1.63886	3.44116e-08	2.21567e-06	Significantly up-regulated in young
CPXM1	9.45813	8.60751	1.80327	3.45513e-08	2.21762e-06	Significantly up-regulated in young
RBMS3	5.6072	4.94359	1.58403	3.47597e-08	2.22396e-06	Significantly up-regulated in young
PVRL3	5.48961	4.83342	1.57591	3.5069e-08	2.23669e-06	Significantly up-regulated in young
ADAM12	11.2054	10.4212	1.72216	3.56475e-08	2.26646e-06	Significantly up-regulated in young
AVEN	7.4881	7.19716	1.22344	3.59108e-08	2.27607e-06	None
ZCCHC11	8.69795	8.13569	1.47658	3.61472e-08	2.28261e-06	None
SOX10	6.33425	4.77577	2.94543	3.62391e-08	2.28261e-06	Significantly up-regulated in young
ENTPD6	10.584	10.8888	0.809573	3.6844e-08	2.31353e-06	None
CCND2	9.56484	9.10759	1.37292	3.79557e-08	2.37598e-06	None
RSU1	10.4242	10.1142	1.23974	3.86915e-08	2.41459e-06	None
LGR6	6.43366	5.18254	2.38026	4.09101e-08	2.54109e-06	Significantly up-regulated in young
DSC2	9.75822	9.04897	1.63494	4.09692e-08	2.54109e-06	Significantly up-regulated in young
EMILIN3	3.73299	2.84563	1.84979	4.22097e-08	2.61005e-06	Significantly up-regulated in young
KANK2	10.732	10.4455	1.21975	4.29787e-08	2.64953e-06	None
ARHGAP26	8.66195	8.11164	1.4644	4.39838e-08	2.70327e-06	None
PLD1	7.99562	7.50226	1.40772	4.47597e-08	2.74265e-06	None
FILIP1L	9.84467	9.30333	1.45533	4.4971e-08	2.7473e-06	None
SYTL5	8.0732	7.01018	2.08931	4.53836e-08	2.76417e-06	Significantly up-regulated in young
RUNX2	8.80326	8.18608	1.53387	4.62949e-08	2.81124e-06	Significantly up-regulated in young
C7orf60	8.0554	7.82711	1.17145	4.89139e-08	2.96141e-06	None
DCAF12L1	0.784137	0.248649	1.44943	4.91841e-08	2.96891e-06	None
DSC3	7.26895	5.86268	2.65052	4.95609e-08	2.98277e-06	Significantly up-regulated in young
SEL1L2	0.677769	0.301511	1.29797	5.1283e-08	3.07728e-06	None
PAMR1	6.9814	6.25685	1.65238	5.1839e-08	3.10147e-06	Significantly up-regulated in young
FAM196B	3.43977	2.49336	1.92706	5.22303e-08	3.11569e-06	Significantly up-regulated in young
ZNF532	10.4131	10.0307	1.30347	5.29157e-08	3.14732e-06	None
STON1	8.02671	7.47443	1.4664	5.31419e-08	3.14765e-06	None
LAMC3	5.74087	4.88119	1.81464	5.32317e-08	3.14765e-06	Significantly up-regulated in young
CTGF	12.8696	12.187	1.60494	5.36858e-08	3.15628e-06	Significantly up-regulated in young
TMEM200A	7.7392	7.14438	1.51029	5.36889e-08	3.15628e-06	Significantly up-regulated in young
ADAM19	8.71898	8.14732	1.48623	5.45235e-08	3.19088e-06	None
TSHZ3	8.45116	7.96234	1.4033	5.4592e-08	3.19088e-06	None
ZFHX4	8.25302	7.58568	1.58814	5.48049e-08	3.19412e-06	Significantly up-regulated in young
GLIS1	4.11434	3.38539	1.65743	5.89868e-08	3.428e-06	Significantly up-regulated in young
CSDAP1	4.63601	4.12301	1.42702	5.95128e-08	3.44868e-06	None
LHFP	9.69573	9.2271	1.38379	6.03505e-08	3.48726e-06	None
SERPINB5	7.13386	5.84786	2.43852	6.10573e-08	3.51808e-06	Significantly up-regulated in young
PIK3C2G	4.89577	3.64656	2.37711	6.32825e-08	3.63596e-06	Significantly up-regulated in young
MYLK	11.1982	10.6127	1.50059	6.38571e-08	3.65861e-06	Significantly up-regulated in young
CAPN11	4.12886	3.43221	1.62073	6.42972e-08	3.67317e-06	Significantly up-regulated in young
USP44	2.52499	1.93745	1.50269	6.44734e-08	3.67317e-06	Significantly up-regulated in young
MB	8.22264	8.76076	0.688671	6.58406e-08	3.74056e-06	None
CNN2	11.6511	11.1768	1.38927	6.65476e-08	3.77016e-06	None
CSDA	10.7516	10.2243	1.44117	6.75238e-08	3.81482e-06	None
KLK7	4.78194	3.4761	2.47228	6.77877e-08	3.81908e-06	Significantly up-regulated in young
NDFIP1	11.694	11.9054	0.863713	6.89702e-08	3.87494e-06	None
EFCAB1	3.68643	2.75544	1.90659	7.07196e-08	3.96225e-06	Significantly up-regulated in young
FAM70A	5.86992	5.19403	1.59757	7.12814e-08	3.98272e-06	Significantly up-regulated in young
HCG11	8.36729	7.89226	1.38995	7.27029e-08	4.05099e-06	None
CLIP3	8.74923	8.30742	1.35831	7.47232e-08	4.15215e-06	None
OGN	8.84339	7.77378	2.09887	7.67282e-08	4.25192e-06	Significantly up-regulated in young
FMN2	2.98449	2.17154	1.75679	7.89606e-08	4.3637e-06	Significantly up-regulated in young
SHISA6	3.15482	2.44267	1.63824	7.95337e-08	4.38343e-06	Significantly up-regulated in young
RWDD2A	6.68125	7.01411	0.793961	8.12913e-08	4.46816e-06	None
HILS1	1.47691	0.91519	1.47603	8.15586e-08	4.47073e-06	None
H1F0	12.5909	12.9243	0.793666	8.23032e-08	4.49939e-06	None
IGJ	10.935	9.57587	2.56538	8.38157e-08	4.56976e-06	Significantly up-regulated in young
SDPR	7.78226	6.98087	1.74278	8.44589e-08	4.59248e-06	Significantly up-regulated in young
DKFZP434L187	0.621957	0.323127	1.23015	8.47686e-08	4.597e-06	None
HSD17B11	8.85456	8.42052	1.35101	8.5456e-08	4.61632e-06	None
CYB5D2	8.82692	9.20016	0.772045	8.59621e-08	4.61632e-06	None
NDN	8.39136	7.85869	1.4466	8.60311e-08	4.61632e-06	None
CLEC3A	3.66811	6.39723	0.150818	8.60353e-08	4.61632e-06	Significantly down-regulated in young
NKD2	7.09796	6.3627	1.6647	8.67679e-08	4.64334e-06	Significantly up-regulated in young
COL6A3	14.801	14.131	1.59109	8.86565e-08	4.73193e-06	Significantly up-regulated in young
OLFML1	8.23116	7.70672	1.43838	9.01078e-08	4.79676e-06	None
ZC3H12B	4.78653	4.29908	1.40197	9.05713e-08	4.80881e-06	None
C9orf30	7.81033	7.55625	1.19258	9.11583e-08	4.82734e-06	None
ARHGAP19	8.9769	8.71493	1.19912	9.43948e-08	4.98572e-06	None
PCSK5	6.768	6.09681	1.59238	9.59881e-08	5.05671e-06	Significantly up-regulated in young
TUBA3D	6.1429	4.84475	2.45913	9.73209e-08	5.11363e-06	Significantly up-regulated in young
ARHGEF4	5.91185	5.18822	1.65133	9.83026e-08	5.15187e-06	Significantly up-regulated in young
HSDL2	10.0269	10.3271	0.812151	1.04665e-07	5.47117e-06	None
BNC2	8.39379	7.7528	1.5594	1.05567e-07	5.50412e-06	Significantly up-regulated in young
EDNRA	9.58194	9.06301	1.43289	1.08201e-07	5.6178e-06	None
FAP	10.366	9.70025	1.58639	1.08301e-07	5.6178e-06	Significantly up-regulated in young
POSTN	14.678	13.9147	1.69732	1.11395e-07	5.76353e-06	Significantly up-regulated in young
FAM162A	9.76306	10.1249	0.778179	1.17439e-07	6.0608e-06	None
TRIM29	8.75295	7.46166	2.44745	1.1883e-07	6.11704e-06	Significantly up-regulated in young
TFPI	8.45712	7.87877	1.49314	1.19599e-07	6.14104e-06	None
MAP1LC3C	2.90874	2.17676	1.66091	1.20704e-07	6.18209e-06	Significantly up-regulated in young
JAK1	12.2355	11.955	1.21459	1.22492e-07	6.25789e-06	None
SLCO1A2	1.66203	0.959137	1.62777	1.23166e-07	6.2765e-06	Significantly up-regulated in young
B3GNT3	5.21571	4.15662	2.08361	1.24859e-07	6.34685e-06	Significantly up-regulated in young
FAM71E2	1.65383	0.800943	1.80611	1.25535e-07	6.36524e-06	Significantly up-regulated in young
WASF1	7.38632	6.77777	1.52473	1.26112e-07	6.37854e-06	Significantly up-regulated in young
ZNF215	4.15782	3.55643	1.51718	1.27925e-07	6.45415e-06	Significantly up-regulated in young
TNS4	8.85356	7.83762	2.02222	1.29037e-07	6.4941e-06	Significantly up-regulated in young
ERRFI1	10.6353	10.1867	1.36471	1.31025e-07	6.57787e-06	None
CYP2B7P1	8.48095	10.0451	0.338185	1.33329e-07	6.677e-06	Significantly down-regulated in young
LMOD1	9.18098	8.58116	1.51553	1.35651e-07	6.76343e-06	Significantly up-regulated in young
C6orf174	5.19658	4.56408	1.55025	1.35722e-07	6.76343e-06	Significantly up-regulated in young
SRD5A1	7.95466	7.57003	1.30553	1.40877e-07	7.00312e-06	None
C11orf92	4.62104	3.75381	1.82416	1.44191e-07	7.13348e-06	Significantly up-regulated in young
SERPING1	12.5284	11.9958	1.4465	1.44203e-07	7.13348e-06	None
HAPLN1	3.50899	4.62105	0.462634	1.4556e-07	7.1831e-06	Significantly down-regulated in young
TIMP2	13.2764	12.8107	1.38105	1.46728e-07	7.22313e-06	None
KLRB1	5.1907	4.31272	1.83781	1.50061e-07	7.36935e-06	Significantly up-regulated in young
AMMECR1	8.79089	8.34902	1.35837	1.53441e-07	7.51711e-06	None
FOXQ1	4.37189	3.60415	1.7026	1.55117e-07	7.5809e-06	Significantly up-regulated in young
C8orf4	10.5074	9.63125	1.83553	1.55897e-07	7.60071e-06	Significantly up-regulated in young
EIF5A2	6.95137	6.47079	1.39531	1.56286e-07	7.60141e-06	None
MEX3A	9.1171	8.51597	1.5169	1.60921e-07	7.80432e-06	Significantly up-regulated in young
ITM2A	8.74582	8.09779	1.56703	1.61227e-07	7.80432e-06	Significantly up-regulated in young
SLC4A10	2.99731	1.89482	2.14725	1.63139e-07	7.87807e-06	Significantly up-regulated in young
TGFB3	10.9781	10.5495	1.34588	1.64442e-07	7.92213e-06	None
SLC5A6	10.6836	10.3286	1.279	1.69557e-07	8.14917e-06	None
DSG3	6.39335	4.97348	2.67561	1.7065e-07	8.18231e-06	Significantly up-regulated in young
ZCCHC12	2.15944	1.67055	1.40336	1.73268e-07	8.28826e-06	None
IGDCC4	6.56372	5.97159	1.50747	1.7504e-07	8.35334e-06	Significantly up-regulated in young
SLC34A2	7.12427	5.60928	2.85798	1.76538e-07	8.40502e-06	Significantly up-regulated in young
TNC	12.1584	11.3521	1.7487	1.80086e-07	8.55389e-06	Significantly up-regulated in young
CD164	13.0717	13.3756	0.810041	1.86901e-07	8.85435e-06	None
GPR124	10.1689	9.7258	1.35955	1.8744e-07	8.85435e-06	None
ADAMTS12	8.33046	7.51033	1.76556	1.87722e-07	8.85435e-06	Significantly up-regulated in young
SH3PXD2B	10.8954	10.5035	1.31213	1.89144e-07	8.90074e-06	None
TAGLN	13.0193	12.4615	1.47205	2.0585e-07	9.66445e-06	None
OCA2	1.16986	0.663621	1.42035	2.06851e-07	9.68905e-06	None
LOC401463	2.08534	1.56875	1.43056	2.09576e-07	9.79406e-06	None
PPP1R14C	4.56457	3.66326	1.86776	2.10259e-07	9.8034e-06	Significantly up-regulated in young
KLF12	8.87373	8.44472	1.3463	2.1131e-07	9.822e-06	None
AGPAT4	7.37955	6.88042	1.41336	2.11627e-07	9.822e-06	None
CNTNAP3	4.68433	3.83341	1.80365	2.12247e-07	9.82828e-06	Significantly up-regulated in young
HPGD	6.70655	5.66743	2.05497	2.14686e-07	9.9186e-06	Significantly up-regulated in young
PLAC8	4.7306	3.86515	1.82191	2.15343e-07	9.92636e-06	Significantly up-regulated in young
PDGFRB	12.2339	11.7864	1.36367	2.1761e-07	1.00081e-05	None
MRGPRX3	2.29416	1.49131	1.74454	2.18252e-07	1.00149e-05	Significantly up-regulated in young
LOC100126784	4.80517	4.06364	1.67195	2.19456e-07	1.00474e-05	Significantly up-regulated in young
C8orf48	5.00363	4.32898	1.59621	2.20768e-07	1.00847e-05	Significantly up-regulated in young
WIPF1	10.3758	9.9192	1.37231	2.21447e-07	1.0093e-05	None
RHOJ	7.55241	7.1099	1.35897	2.22089e-07	1.00996e-05	None
OSR1	6.22815	5.22462	2.0049	2.25344e-07	1.02109e-05	Significantly up-regulated in young
ACTN1	12.6046	12.2943	1.24	2.25543e-07	1.02109e-05	None
FOXO1	9.35169	8.93718	1.33284	2.26289e-07	1.02218e-05	None
FBXO39	2.57919	2.04303	1.4501	2.30491e-07	1.03885e-05	None
TCEAL1	9.168	9.64991	0.716026	2.37396e-07	1.0676e-05	None
VCAN	13.2233	12.5222	1.62571	2.37972e-07	1.06782e-05	Significantly up-regulated in young
PHLDB1	11.0127	10.7026	1.23977	2.39034e-07	1.07022e-05	None
HPCAL4	2.21232	1.65361	1.47295	2.42441e-07	1.08308e-05	None
STRA6	7.3938	6.75796	1.55385	2.43304e-07	1.08455e-05	Significantly up-regulated in young
EBF1	7.88746	7.37322	1.42824	2.52968e-07	1.12516e-05	None
KCTD6	8.23753	8.72055	0.715478	2.55216e-07	1.13267e-05	None
EFHA2	5.09779	4.49002	1.5239	2.56898e-07	1.13764e-05	Significantly up-regulated in young
EEF1DP3	1.5607	2.01257	0.731093	2.5805e-07	1.13904e-05	None
PRKCA	7.16349	6.65101	1.4265	2.58337e-07	1.13904e-05	None
NCRNA00086	5.28897	4.53702	1.68407	2.61027e-07	1.1484e-05	Significantly up-regulated in young
FBN2	6.85896	6.04665	1.75602	2.63592e-07	1.15718e-05	Significantly up-regulated in young
SRPX	8.35372	7.68037	1.59477	2.68564e-07	1.17646e-05	Significantly up-regulated in young
C1S	12.7002	12.0279	1.59358	2.70525e-07	1.18159e-05	Significantly up-regulated in young
UBE2E3	9.23971	8.72232	1.43136	2.70973e-07	1.18159e-05	None
KLK5	5.74207	4.37634	2.57707	2.71482e-07	1.18159e-05	Significantly up-regulated in young
POLR3G	5.56671	5.21059	1.27998	2.72205e-07	1.1822e-05	None
ZNF438	7.72413	7.49241	1.17424	2.72919e-07	1.18277e-05	None
PLCB4	8.03597	7.17652	1.81435	2.79519e-07	1.20879e-05	Significantly up-regulated in young
PROX1	3.15588	2.42864	1.65547	2.85021e-07	1.22996e-05	Significantly up-regulated in young
MAP7D3	6.9461	6.43713	1.42303	2.88649e-07	1.24159e-05	None
IGF1	9.02198	8.23651	1.72365	2.88941e-07	1.24159e-05	Significantly up-regulated in young
VGLL3	8.13784	7.47545	1.58269	2.92412e-07	1.25156e-05	Significantly up-regulated in young
CCDC80	11.8751	11.1831	1.61552	2.92495e-07	1.25156e-05	Significantly up-regulated in young
MRAP2	4.36543	3.54137	1.77038	2.95612e-07	1.26223e-05	Significantly up-regulated in young
ISLR	11.7266	11.1079	1.53543	2.97538e-07	1.26779e-05	Significantly up-regulated in young
MAGIX	5.74589	6.23918	0.710401	2.99062e-07	1.27014e-05	None
DEGS2	10.0139	10.6581	0.639844	2.99343e-07	1.27014e-05	Significantly down-regulated in young
C16orf58	11.2361	11.4683	0.851372	3.02901e-07	1.28256e-05	None
DSTN	13.0322	13.2686	0.848835	3.03988e-07	1.28447e-05	None
KLF6	11.8578	11.4799	1.2994	3.06639e-07	1.29299e-05	None
SPON1	10.1978	9.41359	1.72216	3.08262e-07	1.29713e-05	Significantly up-regulated in young
MGC16121	4.04779	3.33829	1.63524	3.14069e-07	1.31883e-05	Significantly up-regulated in young
CCDC46	6.71615	6.21368	1.41664	3.20004e-07	1.33885e-05	None
MEX3B	6.50681	6.06276	1.36042	3.20156e-07	1.33885e-05	None
WWOX	7.60031	8.13081	0.692315	3.22588e-07	1.3435e-05	None
JAM2	7.54644	7.03244	1.428	3.22594e-07	1.3435e-05	None
PRMT8	0.793638	1.53621	0.597675	3.31671e-07	1.37598e-05	Significantly down-regulated in young
ITPRIP	9.29302	8.9049	1.30869	3.31749e-07	1.37598e-05	None
CDH11	11.4515	10.8384	1.52954	3.34018e-07	1.38256e-05	Significantly up-regulated in young
CNN1	8.71078	7.96467	1.67727	3.43519e-07	1.41899e-05	Significantly up-regulated in young
PCDHB12	5.24121	4.76094	1.39501	3.46672e-07	1.42911e-05	None
HAP1	3.82808	3.07019	1.69102	3.54337e-07	1.45767e-05	Significantly up-regulated in young
UNC13D	8.28938	7.69635	1.50841	3.5546e-07	1.45767e-05	Significantly up-regulated in young
GRLF1	11.7115	11.9996	0.819003	3.55757e-07	1.45767e-05	None
CDH17	1.88161	1.38884	1.40714	3.5954e-07	1.4702e-05	None
MYO1H	2.06864	1.56988	1.41299	3.61135e-07	1.47375e-05	None
DBC1	4.62285	3.5615	2.08688	3.68065e-07	1.49902e-05	Significantly up-regulated in young
SMARCD2	11.5855	11.3361	1.1887	3.70671e-07	1.5066e-05	None
NLGN3	4.92903	4.53459	1.31443	3.7708e-07	1.52959e-05	None
CREB5	6.65691	6.14083	1.43006	3.82839e-07	1.54985e-05	None
SEMA3C	12.0091	11.5143	1.40912	3.88682e-07	1.57037e-05	None
MYO3A	2.86101	2.17005	1.61436	3.98048e-07	1.60501e-05	Significantly up-regulated in young
TBX5	6.12062	5.51199	1.52482	4.00166e-07	1.61035e-05	Significantly up-regulated in young
GRIK3	8.80865	7.78973	2.02641	4.19972e-07	1.68593e-05	Significantly up-regulated in young
SEMA3D	6.11138	5.27104	1.79047	4.20795e-07	1.68593e-05	Significantly up-regulated in young
EGR2	8.63803	7.94221	1.61981	4.2144e-07	1.68593e-05	Significantly up-regulated in young
VDR	10.0289	9.6929	1.26225	4.28057e-07	1.70591e-05	None
TNFRSF17	3.94952	3.00328	1.92685	4.28117e-07	1.70591e-05	Significantly up-regulated in young
FSD1	1.68318	1.16579	1.43137	4.2984e-07	1.70941e-05	None
TP53AIP1	3.67147	2.94821	1.65091	4.31268e-07	1.71174e-05	Significantly up-regulated in young
IL17B	2.92713	2.06769	1.81433	4.42286e-07	1.75171e-05	Significantly up-regulated in young
ARL4C	9.80477	9.29549	1.42333	4.43067e-07	1.75171e-05	None
MPP6	4.92811	4.31409	1.53052	4.45573e-07	1.75587e-05	Significantly up-regulated in young
IL17RC	9.53241	9.85704	0.7985	4.4585e-07	1.75587e-05	None
POU2AF1	6.27645	5.26342	2.01813	4.6343e-07	1.82157e-05	Significantly up-regulated in young
SLC2A12	6.18571	5.73489	1.36681	4.66807e-07	1.83129e-05	None
IRX1	6.235	5.20475	2.04238	4.69124e-07	1.83683e-05	Significantly up-regulated in young
NRG2	3.12043	2.31656	1.74578	4.73422e-07	1.85009e-05	Significantly up-regulated in young
ROPN1	2.55043	1.72588	1.77098	4.81606e-07	1.87845e-05	Significantly up-regulated in young
CHSY3	6.89639	6.40343	1.40733	4.87624e-07	1.89827e-05	None
NEFH	6.77361	5.96546	1.75096	4.96307e-07	1.92837e-05	Significantly up-regulated in young
LIX1L	8.66365	8.2985	1.28802	5.04142e-07	1.95507e-05	None
TANC2	10.8069	10.3106	1.41062	5.08527e-07	1.9656e-05	None
FOXP2	3.81831	3.08653	1.66069	5.08795e-07	1.9656e-05	Significantly up-regulated in young
MMS19	10.307	10.1571	1.10947	5.17876e-07	1.99688e-05	None
ITGAD	2.95563	2.2507	1.63007	5.20355e-07	2.00243e-05	Significantly up-regulated in young
KANK4	7.71529	6.94018	1.71131	5.2129e-07	2.00243e-05	Significantly up-regulated in young
ZNF488	3.38976	2.72263	1.58792	5.30726e-07	2.03482e-05	Significantly up-regulated in young
PODN	10.5505	9.86962	1.60315	5.35272e-07	2.04837e-05	Significantly up-regulated in young
ABCB1	6.60573	5.91956	1.609	5.43608e-07	2.07636e-05	Significantly up-regulated in young
C18orf54	6.69016	6.23079	1.37494	5.48876e-07	2.0919e-05	None
PDPN	8.84172	8.25881	1.49787	5.49739e-07	2.0919e-05	None
DLK2	3.70372	2.87232	1.7794	5.59301e-07	2.1243e-05	Significantly up-regulated in young
ADAMTS3	4.98957	4.46581	1.4377	5.6313e-07	2.13484e-05	None
GPR15	1.78859	1.13728	1.57059	5.81664e-07	2.20099e-05	Significantly up-regulated in young
KIR2DS4	0.93703	0.531643	1.32444	5.95633e-07	2.24965e-05	None
STOX2	4.1883	3.55829	1.54758	5.99453e-07	2.25987e-05	Significantly up-regulated in young
AMPD1	2.57187	1.77076	1.74245	6.04156e-07	2.27338e-05	Significantly up-regulated in young
KLK1	2.86427	2.12742	1.66653	6.09508e-07	2.28927e-05	Significantly up-regulated in young
MAP4K4	11.1301	10.8136	1.24531	6.17817e-07	2.31618e-05	None
LOC93432	0.612508	0.259224	1.27746	6.24091e-07	2.33539e-05	None
OXTR	7.56175	6.7599	1.74333	6.27157e-07	2.34254e-05	Significantly up-regulated in young
ABHD3	8.6658	9.1007	0.739743	6.40293e-07	2.38721e-05	None
TCEAL4	11.4835	11.9337	0.731925	6.54864e-07	2.43706e-05	None
SEC23A	10.2976	9.97366	1.25176	6.65504e-07	2.47211e-05	None
C15orf56	2.75771	3.34239	0.666795	6.71053e-07	2.48817e-05	Significantly down-regulated in young
HS3ST4	1.98184	1.20828	1.70948	6.85883e-07	2.53852e-05	Significantly up-regulated in young
C12orf68	4.7574	4.25001	1.42147	6.98038e-07	2.5788e-05	None
ANGPTL2	10.5914	10.0637	1.44153	6.99359e-07	2.57898e-05	None
FLRT2	8.27273	7.61789	1.57444	7.02298e-07	2.58512e-05	Significantly up-regulated in young
SLIT2	7.9802	7.23844	1.67222	7.0752e-07	2.59962e-05	Significantly up-regulated in young
CTTNBP2NL	9.55622	9.28801	1.20431	7.11658e-07	2.6101e-05	None
MEX3C	9.95107	9.68883	1.19934	7.16203e-07	2.62203e-05	None
PRRX1	11.0156	10.4371	1.49331	7.22357e-07	2.63979e-05	None
THSD7B	4.91139	4.14322	1.7031	7.26028e-07	2.64844e-05	Significantly up-regulated in young
SQRDL	10.6388	10.9034	0.832388	7.2849e-07	2.65264e-05	None
CCR6	6.4755	5.84848	1.54438	7.38188e-07	2.68314e-05	Significantly up-regulated in young
RGAG1	3.45895	2.82841	1.54814	7.4915e-07	2.71811e-05	Significantly up-regulated in young
ASAM	7.83074	7.18339	1.56629	7.52895e-07	2.72683e-05	Significantly up-regulated in young
NBLA00301	3.72122	3.17745	1.45778	7.59889e-07	2.74725e-05	None
ANXA8L2	5.00324	3.89547	2.15512	7.67543e-07	2.76999e-05	Significantly up-regulated in young
FGF19	1.70887	1.10069	1.52434	7.70777e-07	2.77671e-05	Significantly up-regulated in young
PRSS12	4.19584	3.39263	1.74498	7.75095e-07	2.78732e-05	Significantly up-regulated in young
KLRC1	2.52823	1.90594	1.53931	7.94409e-07	2.85172e-05	Significantly up-regulated in young
APOL4	7.89613	7.28775	1.52455	7.99219e-07	2.86392e-05	Significantly up-regulated in young
FLJ42709	6.31763	5.79774	1.43384	8.01277e-07	2.86623e-05	None
DCAF12L2	2.59996	1.86945	1.65923	8.04908e-07	2.87415e-05	Significantly up-regulated in young
TUBA3E	5.37785	4.31262	2.0925	8.20094e-07	2.91988e-05	Significantly up-regulated in young
PRKCQ	4.76205	4.0017	1.6939	8.20596e-07	2.91988e-05	Significantly up-regulated in young
PLAGL1	7.55724	7.02186	1.44933	8.26225e-07	2.93476e-05	None
ORMDL3	10.9666	11.2358	0.829795	8.34396e-07	2.95861e-05	None
LCA5	7.64901	7.25419	1.31478	8.43148e-07	2.98442e-05	None
SLC35A1	9.23156	9.49037	0.835775	8.48703e-07	2.99885e-05	None
NXN	9.04846	8.56044	1.40252	8.75992e-07	3.08552e-05	None
C11orf93	3.71118	3.12904	1.49707	8.76275e-07	3.08552e-05	None
CXCL12	11.4865	10.9275	1.47321	8.78951e-07	3.08958e-05	None
GABRP	7.94958	6.57628	2.59062	8.91006e-07	3.12654e-05	Significantly up-regulated in young
KCNE1	4.17597	3.28823	1.85027	9.01296e-07	3.15718e-05	Significantly up-regulated in young
PCSK9	3.70986	2.96288	1.67827	9.04385e-07	3.16254e-05	Significantly up-regulated in young
PKIA	5.88907	5.04517	1.79489	9.16329e-07	3.19879e-05	Significantly up-regulated in young
MME	8.79106	7.96319	1.77507	9.22803e-07	3.21311e-05	Significantly up-regulated in young
CALML3	6.94387	5.49677	2.7266	9.23599e-07	3.21311e-05	Significantly up-regulated in young
CRLF1	5.50707	4.74659	1.69406	9.32372e-07	3.23808e-05	Significantly up-regulated in young
C14orf37	6.83799	6.31031	1.4416	9.39613e-07	3.25765e-05	None
IL1RAP	7.48058	7.05585	1.34232	9.50527e-07	3.28986e-05	None
PRNP	10.5886	10.1382	1.36643	9.53157e-07	3.29148e-05	None
ZBTB2	9.05044	9.2947	0.844251	9.54916e-07	3.29148e-05	None
A2M	13.7629	13.3761	1.30754	9.55862e-07	3.29148e-05	None
PABPC4L	5.22456	4.77218	1.3683	9.68681e-07	3.32996e-05	None
TSR2	9.74716	9.99148	0.844217	9.79536e-07	3.36158e-05	None
COL7A1	8.10539	7.26257	1.79355	9.81505e-07	3.36265e-05	Significantly up-regulated in young
THG1L	7.68205	7.4624	1.16445	9.8499e-07	3.3689e-05	None
PRR5L	7.73733	7.35946	1.29942	9.94076e-07	3.39023e-05	None
CLEC10A	5.91511	4.93367	1.97443	9.94571e-07	3.39023e-05	Significantly up-regulated in young
PDGFRL	9.16941	8.60412	1.47969	1.00914e-06	3.43412e-05	None
TUBA3C	2.89407	2.00488	1.85213	1.01925e-06	3.46271e-05	Significantly up-regulated in young
C3orf58	8.44597	8.03853	1.32633	1.02233e-06	3.46737e-05	None
ITPKA	3.13783	3.95528	0.567443	1.02557e-06	3.46941e-05	Significantly down-regulated in young
TMEM56	7.16648	7.79316	0.647663	1.02635e-06	3.46941e-05	Significantly down-regulated in young
FAM60A	9.95619	9.47591	1.39501	1.06859e-06	3.60619e-05	None
SLC12A8	8.25402	8.62689	0.772245	1.08278e-06	3.64431e-05	None
PF4V1	0.293529	0.11726	1.12996	1.08348e-06	3.64431e-05	None
DMRTA1	2.90079	2.21222	1.61168	1.09147e-06	3.66509e-05	Significantly up-regulated in young
PRRT3	8.09902	8.56447	0.724243	1.09643e-06	3.67566e-05	None
LOC100190938	6.0419	6.69666	0.635179	1.1065e-06	3.70332e-05	Significantly down-regulated in young
NKAPL	3.0776	2.63828	1.35596	1.11096e-06	3.71212e-05	None
ADD3	10.2464	9.75264	1.40814	1.13279e-06	3.77882e-05	None
KCND1	6.13081	5.74567	1.30599	1.14844e-06	3.82475e-05	None
RGL1	8.90548	8.50102	1.32359	1.15399e-06	3.83691e-05	None
DUSP10	8.88805	8.44863	1.35606	1.16381e-06	3.86325e-05	None
NACAD	6.10137	5.53537	1.48041	1.18967e-06	3.94262e-05	None
C20orf141	0.720239	0.362653	1.28128	1.19906e-06	3.96725e-05	None
NRP1	11.1413	10.7755	1.2886	1.20274e-06	3.97296e-05	None
KIR2DL1	0.706834	0.31913	1.30831	1.21025e-06	3.98638e-05	None
ETS1	11.0372	10.6137	1.34113	1.21073e-06	3.98638e-05	None
SFRP2	13.6064	12.8139	1.73206	1.21361e-06	3.98939e-05	Significantly up-regulated in young
HTRA1	12.5891	12.1065	1.39728	1.23139e-06	4.04127e-05	None
OR7A5	1.08677	0.665678	1.33894	1.24996e-06	4.09557e-05	None
GJB3	3.68581	2.87901	1.74933	1.25675e-06	4.11119e-05	Significantly up-regulated in young
SGK269	10.1967	9.8487	1.27277	1.26496e-06	4.13137e-05	None
KLF7	6.71737	6.177	1.45434	1.30806e-06	4.26529e-05	None
WDR17	5.15163	4.18729	1.95116	1.31653e-06	4.28602e-05	Significantly up-regulated in young
NRBP1	11.2264	11.0757	1.11007	1.34464e-06	4.37052e-05	None
NID2	10.058	9.5731	1.39944	1.35822e-06	4.4076e-05	None
NT5DC3	8.3517	8.07156	1.21431	1.36878e-06	4.42432e-05	None
ARHGAP20	5.8237	5.27287	1.46492	1.3689e-06	4.42432e-05	None
HOXA7	6.33404	5.6872	1.56573	1.36992e-06	4.42432e-05	Significantly up-regulated in young
MIA	5.02587	3.959	2.09488	1.38625e-06	4.46995e-05	Significantly up-regulated in young
SSPN	9.41625	8.96517	1.36706	1.39439e-06	4.4861e-05	None
SPCS1	11.0018	11.2035	0.869519	1.39568e-06	4.4861e-05	None
DPYSL3	11.7589	11.2159	1.45698	1.40658e-06	4.51398e-05	None
SKAP2	9.24997	8.87721	1.29483	1.41717e-06	4.54078e-05	None
FGD6	9.77638	9.30087	1.39041	1.42603e-06	4.56195e-05	None
CNTD1	5.72001	6.16817	0.732979	1.42914e-06	4.56468e-05	None
MAT2A	12.0207	12.1877	0.890701	1.43589e-06	4.57787e-05	None
HEMK1	8.75085	9.01989	0.829877	1.43778e-06	4.57787e-05	None
IL16	9.01787	8.56782	1.36609	1.47302e-06	4.68271e-05	None
PHOX2A	0.269234	0.118137	1.11041	1.49513e-06	4.74557e-05	None
PIGH	8.44295	8.6646	0.857582	1.51039e-06	4.78652e-05	None
TAF4B	6.89189	6.40448	1.40193	1.52597e-06	4.82284e-05	None
ADRB1	3.76842	2.81736	1.9333	1.52786e-06	4.82284e-05	Significantly up-regulated in young
CTSK	12.1715	11.5603	1.5276	1.52898e-06	4.82284e-05	Significantly up-regulated in young
PYGB	11.5145	11.7863	0.828244	1.53174e-06	4.82403e-05	None
STAB2	2.60627	1.862	1.67512	1.54455e-06	4.85684e-05	Significantly up-regulated in young
COL3A1	16.5748	15.8941	1.60281	1.58344e-06	4.97141e-05	Significantly up-regulated in young
NLRP5	3.17261	2.00002	2.25416	1.59478e-06	4.99926e-05	Significantly up-regulated in young
NKIRAS1	7.55859	7.82511	0.83132	1.61819e-06	5.06483e-05	None
GPR98	8.25902	7.08108	2.26254	1.63308e-06	5.10357e-05	Significantly up-regulated in young
C1orf187	2.25451	1.75963	1.4092	1.64565e-06	5.13494e-05	None
RNF39	6.60699	5.94861	1.57831	1.65651e-06	5.15333e-05	Significantly up-regulated in young
NCR2	0.13111	0.0331774	1.07024	1.65663e-06	5.15333e-05	None
ALDOA	14.5695	14.9143	0.78745	1.68934e-06	5.23174e-05	None
DMD	7.66737	7.06005	1.52343	1.68934e-06	5.23174e-05	Significantly up-regulated in young
MYPN	1.13121	0.568272	1.47727	1.68957e-06	5.23174e-05	None
COL14A1	11.2639	10.5028	1.69487	1.69946e-06	5.25138e-05	Significantly up-regulated in young
CDKL1	4.25641	3.78206	1.38929	1.70109e-06	5.25138e-05	None
DCN	13.7627	13.0832	1.60166	1.71765e-06	5.29442e-05	Significantly up-regulated in young
TFIP11	9.64775	9.82369	0.885191	1.72173e-06	5.2976e-05	None
TMBIM4	10.7943	11.0317	0.848251	1.7239e-06	5.2976e-05	None
DSC1	2.64534	1.93382	1.63753	1.73033e-06	5.30932e-05	Significantly up-regulated in young
TSPAN2	7.18592	6.62847	1.47167	1.7432e-06	5.33986e-05	None
FAT4	7.97873	7.3946	1.49913	1.74555e-06	5.33986e-05	Significantly up-regulated in young
EFNB3	6.94774	6.28629	1.58166	1.76897e-06	5.40336e-05	Significantly up-regulated in young
DNM1	8.27462	7.81915	1.37122	1.77296e-06	5.40741e-05	None
LAMA4	11.1103	10.725	1.30612	1.79222e-06	5.45793e-05	None
PRKX	8.77781	8.33809	1.35635	1.80306e-06	5.47891e-05	None
DGKA	8.95756	8.61002	1.27239	1.80451e-06	5.47891e-05	None
WNT2	7.5214	6.8007	1.64799	1.83021e-06	5.54859e-05	Significantly up-regulated in young
DOC2B	4.33696	3.58259	1.68689	1.83293e-06	5.54859e-05	Significantly up-regulated in young
GPR55	3.44661	2.85015	1.512	1.84655e-06	5.58148e-05	Significantly up-regulated in young
CRABP2	12.4321	13.0859	0.635597	1.84985e-06	5.58314e-05	Significantly down-regulated in young
MAGED4	6.33384	5.64508	1.6119	1.85963e-06	5.60432e-05	Significantly up-regulated in young
SPIN2A	1.77505	1.40534	1.2921	1.86704e-06	5.61828e-05	None
SOX4	11.9381	11.6025	1.26191	1.87135e-06	5.62292e-05	None
HLF	7.1544	6.33867	1.76019	1.91793e-06	5.75436e-05	Significantly up-regulated in young
MUM1L1	7.17823	6.2587	1.8915	1.94681e-06	5.83239e-05	Significantly up-regulated in young
CACNA2D2	7.9961	8.64821	0.63635	1.96058e-06	5.86497e-05	Significantly down-regulated in young
ITM2C	9.79055	9.32227	1.38346	1.97113e-06	5.88785e-05	None
PITPNC1	7.99614	7.65127	1.27003	1.97928e-06	5.89125e-05	None
LOC100192378	3.121	2.58241	1.45255	1.98155e-06	5.89125e-05	None
TNFAIP6	7.91847	7.37971	1.45272	1.98211e-06	5.89125e-05	None
UGT8	3.64733	2.91649	1.65961	1.98389e-06	5.89125e-05	Significantly up-regulated in young
FHOD3	7.82832	7.28545	1.45687	2.00223e-06	5.92586e-05	None
MMP3	7.65695	6.73147	1.89932	2.00241e-06	5.92586e-05	Significantly up-regulated in young
TUBA1A	12.4702	12.1387	1.25836	2.00431e-06	5.92586e-05	None
KLF9	10.1842	9.82644	1.2814	2.00987e-06	5.93365e-05	None
GNG2	8.61089	8.20157	1.32806	2.03179e-06	5.98964e-05	None
SYNE1	10.0393	9.65086	1.30901	2.04495e-06	6.01969e-05	None
HOXA6	2.60048	1.99159	1.52508	2.04897e-06	6.02278e-05	Significantly up-regulated in young
OR2T4	0.145306	0.0475013	1.07014	2.06907e-06	6.07306e-05	None
CYS1	7.01209	6.40372	1.52454	2.11184e-06	6.18963e-05	Significantly up-regulated in young
CELSR2	11.9055	11.3817	1.43779	2.11563e-06	6.1918e-05	None
MAP2K6	6.68357	6.21375	1.38493	2.11977e-06	6.19497e-05	None
SDK2	6.93973	5.99489	1.92497	2.12956e-06	6.21463e-05	Significantly up-regulated in young
HEY2	6.97872	6.43866	1.45403	2.17916e-06	6.34237e-05	None
DPP4	7.52701	6.81545	1.63757	2.17958e-06	6.34237e-05	Significantly up-regulated in young
RANBP3L	4.59731	5.50598	0.532675	2.20804e-06	6.41597e-05	Significantly down-regulated in young
LDB2	8.23081	7.8576	1.29523	2.22331e-06	6.44679e-05	None
RBP3	0.623061	0.296033	1.25443	2.225e-06	6.44679e-05	None
SULT1A2	4.39142	4.96241	0.673155	2.23174e-06	6.44885e-05	None
BAI1	4.8045	4.08063	1.65161	2.23214e-06	6.44885e-05	Significantly up-regulated in young
APLF	5.85358	5.41442	1.35582	2.23751e-06	6.44885e-05	None
FLNA	13.99	13.5849	1.32423	2.24102e-06	6.44885e-05	None
AASS	8.00623	7.58302	1.34091	2.24161e-06	6.44885e-05	None
STAT4	5.72759	5.04178	1.60861	2.30994e-06	6.63599e-05	Significantly up-regulated in young
KLF5	8.26973	7.57428	1.61939	2.32264e-06	6.66007e-05	Significantly up-regulated in young
ITGA2	10.1956	9.62522	1.48491	2.32488e-06	6.66007e-05	None
COQ3	6.66924	6.91722	0.842076	2.33425e-06	6.66968e-05	None
ARSB	8.5307	8.18798	1.26814	2.33481e-06	6.66968e-05	None
DNMT3A	9.22262	9.01742	1.15284	2.3505e-06	6.70504e-05	None
LOC121838	1.85546	1.3102	1.45928	2.35813e-06	6.71736e-05	None
BARX1	2.29671	1.66804	1.54613	2.37085e-06	6.74413e-05	Significantly up-regulated in young
SGIP1	6.51392	5.93307	1.49573	2.38117e-06	6.76399e-05	None
C9orf106	1.80762	2.2708	0.725389	2.38564e-06	6.76721e-05	None
RNF150	5.44805	4.85259	1.51095	2.40424e-06	6.79903e-05	Significantly up-regulated in young
PSMD6	10.0146	10.1807	0.891239	2.40625e-06	6.79903e-05	None
PADI2	9.19738	8.53903	1.57828	2.40691e-06	6.79903e-05	Significantly up-regulated in young
ULBP3	3.05422	2.50502	1.46327	2.4316e-06	6.85921e-05	None
HOXA3	5.40137	4.77598	1.54263	2.43857e-06	6.86932e-05	Significantly up-regulated in young
CXCL6	1.70172	1.09013	1.52793	2.4535e-06	6.90179e-05	Significantly up-regulated in young
CXCL5	2.06337	1.42531	1.55624	2.45871e-06	6.90687e-05	Significantly up-regulated in young
TGFA	6.91511	6.34719	1.48238	2.4622e-06	6.90711e-05	None
FCHO1	6.1823	5.50103	1.60355	2.47047e-06	6.92072e-05	Significantly up-regulated in young
CCL21	7.01589	5.7834	2.34972	2.47517e-06	6.92432e-05	Significantly up-regulated in young
IFNE	1.05492	0.683222	1.29388	2.49794e-06	6.97603e-05	None
PDHB	10.2885	10.494	0.867249	2.50053e-06	6.97603e-05	None
SOSTDC1	4.98702	3.92482	2.08812	2.52318e-06	7.02956e-05	Significantly up-regulated in young
MET	8.39785	7.75527	1.56111	2.55396e-06	7.10555e-05	Significantly up-regulated in young
LPO	1.18094	0.757807	1.34084	2.56241e-06	7.10987e-05	None
SCN7A	5.05295	4.15831	1.85914	2.56253e-06	7.10987e-05	Significantly up-regulated in young
FERMT1	4.78781	3.94164	1.79772	2.56999e-06	7.12084e-05	Significantly up-regulated in young
COL4A6	6.55446	5.60645	1.92921	2.59598e-06	7.18122e-05	Significantly up-regulated in young
CRB2	3.5284	2.90333	1.54229	2.59886e-06	7.18122e-05	Significantly up-regulated in young
ESYT3	3.28031	2.7086	1.48629	2.64839e-06	7.30706e-05	None
KIT	8.88048	8.07773	1.74441	2.65161e-06	7.30706e-05	Significantly up-regulated in young
KLRC3	2.51063	1.81891	1.61521	2.68622e-06	7.38722e-05	Significantly up-regulated in young
CDKL2	3.76992	2.96174	1.751	2.68798e-06	7.38722e-05	Significantly up-regulated in young
LOC283867	4.24758	3.58405	1.58396	2.70319e-06	7.41897e-05	Significantly up-regulated in young
ARHGAP6	6.27395	5.82859	1.36166	2.70867e-06	7.42395e-05	None
USH1C	1.25477	0.77415	1.39534	2.72907e-06	7.46977e-05	None
ADORA1	8.01363	7.25253	1.69477	2.77423e-06	7.58316e-05	Significantly up-regulated in young
CACNA2D1	5.99757	5.11743	1.84056	2.77944e-06	7.58717e-05	Significantly up-regulated in young
SLC46A1	9.67012	9.98301	0.805026	2.78374e-06	7.58869e-05	None
PTPRE	9.0492	8.72401	1.25283	2.8162e-06	7.66687e-05	None
SGCD	8.80396	8.21424	1.50495	2.87162e-06	7.80726e-05	Significantly up-regulated in young
TSPYL1	11.2972	11.5199	0.856965	2.88201e-06	7.82502e-05	None
LPAR4	3.32443	2.87599	1.36456	2.90034e-06	7.86427e-05	None
TTC21B	8.75406	8.44232	1.24121	2.91508e-06	7.88501e-05	None
MBNL3	5.25238	4.5713	1.60335	2.91664e-06	7.88501e-05	Significantly up-regulated in young
SLC25A17	9.23565	9.45553	0.858638	2.91966e-06	7.88501e-05	None
SULT1A1	8.61476	9.04688	0.741171	2.93769e-06	7.92318e-05	None
CNKSR2	2.39162	1.83422	1.47161	2.94964e-06	7.94482e-05	None
GXYLT2	7.38633	6.68471	1.62633	2.97016e-06	7.98949e-05	Significantly up-regulated in young
CLCN4	5.9628	5.45616	1.42074	3.03075e-06	8.14167e-05	None
CDH4	1.57771	1.09798	1.39448	3.04887e-06	8.17953e-05	None
MXRA5	13.0577	12.4524	1.52128	3.06391e-06	8.20902e-05	Significantly up-regulated in young
STAC	4.35553	3.73521	1.53722	3.08924e-06	8.26596e-05	Significantly up-regulated in young
RABEP1	11.7692	12.0974	0.796558	3.09496e-06	8.27034e-05	None
TMEM2	10.6	10.1856	1.33274	3.11143e-06	8.30343e-05	None
TMEM64	9.07534	8.39718	1.6001	3.11581e-06	8.3042e-05	Significantly up-regulated in young
DNM3	6.35081	5.96235	1.309	3.15348e-06	8.39356e-05	None
TGFB1I1	9.25774	8.84751	1.32891	3.16109e-06	8.40279e-05	None
MFAP2	9.89738	9.29211	1.52126	3.18035e-06	8.44292e-05	Significantly up-regulated in young
NPAS1	4.12088	4.71069	0.664428	3.24526e-06	8.60398e-05	Significantly down-regulated in young
SLC7A14	0.882276	0.536575	1.27077	3.25515e-06	8.61892e-05	None
C14orf102	8.27126	8.09444	1.13039	3.27893e-06	8.67057e-05	None
SQSTM1	13.0412	13.3072	0.831598	3.32437e-06	8.77927e-05	None
DCBLD2	9.40694	9.08544	1.24963	3.34008e-06	8.80529e-05	None
SEMA5A	9.83049	9.32022	1.42432	3.3429e-06	8.80529e-05	None
KIAA1045	2.87863	2.34264	1.44993	3.35273e-06	8.81971e-05	None
CPNE2	8.8429	8.57369	1.20516	3.39704e-06	8.92471e-05	None
CDC14A	7.8219	7.18835	1.55138	3.41725e-06	8.96618e-05	Significantly up-regulated in young
OR2L13	1.46458	0.975624	1.40343	3.45704e-06	9.05888e-05	None
PTPRZ1	4.25843	3.16014	2.14101	3.47391e-06	9.09133e-05	Significantly up-regulated in young
MGC3771	4.1108	4.4421	0.794824	3.5249e-06	9.2129e-05	None
GOLGA7B	5.93535	5.27446	1.58107	3.53893e-06	9.23765e-05	Significantly up-regulated in young
CYP4F22	6.99717	5.8605	2.19873	3.5646e-06	9.29271e-05	Significantly up-regulated in young
SH3D19	10.4308	10.1419	1.22172	3.57631e-06	9.30105e-05	None
GLIS3	7.40058	6.82372	1.4916	3.57697e-06	9.30105e-05	None
PCDHB5	5.85889	5.19403	1.58542	3.59402e-06	9.33341e-05	Significantly up-regulated in young
PCNXL2	8.54088	8.17864	1.28542	3.6455e-06	9.45499e-05	None
RYR3	3.59327	3.07348	1.43374	3.65956e-06	9.47934e-05	None
LPIN1	8.97882	8.68902	1.22248	3.67866e-06	9.51664e-05	None
FBLN7	7.94813	7.53588	1.33076	3.72571e-06	9.62175e-05	None
PCDHGA3	4.12217	3.5419	1.49513	3.72877e-06	9.62175e-05	None
SLFN13	7.62347	6.93574	1.61075	3.7354e-06	9.62661e-05	Significantly up-regulated in young
TMEM42	7.25304	7.51282	0.835215	3.75285e-06	9.6593e-05	None
BACH1	9.63425	9.31325	1.24919	3.77037e-06	9.6921e-05	None
ACTG2	8.44769	7.55405	1.85786	3.81617e-06	9.79741e-05	Significantly up-regulated in young
RNF145	9.46042	9.09753	1.286	3.82141e-06	9.79845e-05	None
BICD1	6.88391	6.45658	1.34475	3.88783e-06	9.95617e-05	None
GLUD1	11.9593	12.1831	0.856326	3.91512e-06	0.000100134	None
GPR171	4.33847	3.62017	1.64525	3.94983e-06	0.000100895	Significantly up-regulated in young
NFIB	10.4246	9.82807	1.51208	3.9609e-06	0.00010105	Significantly up-regulated in young
C11orf53	2.23236	1.73681	1.40986	4.06524e-06	0.000103582	None
SCN4B	7.70578	7.17964	1.44007	4.1192e-06	0.000104825	None
CTNND2	7.81052	6.74962	2.08624	4.13428e-06	0.000104984	Significantly up-regulated in young
MEST	9.78571	9.40066	1.3059	4.1358e-06	0.000104984	None
RNF185	10.0209	10.204	0.880807	4.1547e-06	0.000105332	None
GPRASP1	7.3131	6.86362	1.36555	4.28677e-06	0.000108545	None
SPSB4	3.55635	3.0178	1.45251	4.35521e-06	0.00011013	None
ANTXR1	12.2637	11.7691	1.40896	4.36025e-06	0.00011013	None
CDH3	9.28314	8.51546	1.70254	4.39352e-06	0.000110832	Significantly up-regulated in young
ROPN1B	3.0509	2.26404	1.72531	4.40211e-06	0.000110911	Significantly up-regulated in young
IPCEF1	5.8105	5.30303	1.42156	4.42193e-06	0.000111273	None
ATP2B4	11.7321	11.401	1.25793	4.57456e-06	0.000114971	None
CCNA1	3.12104	2.52373	1.5129	4.60119e-06	0.000115497	Significantly up-regulated in young
DUSP9	2.61233	1.92538	1.60988	4.68148e-06	0.000117367	Significantly up-regulated in young
DUSP19	6.22456	5.93937	1.21857	4.71028e-06	0.000117943	None
CD1E	4.97726	4.16951	1.75049	4.76413e-06	0.000119144	Significantly up-regulated in young
AGL	10.5032	9.98514	1.43206	4.80328e-06	0.000119904	None
CCNH	9.03934	9.2129	0.886654	4.80632e-06	0.000119904	None
LPCAT2	8.79415	8.38785	1.32528	4.88665e-06	0.000121758	None
CYP7B1	6.40376	5.8745	1.44319	4.91872e-06	0.000122407	None
DNAJC25	7.79596	7.97968	0.880432	4.96117e-06	0.000123312	None
LOC80054	5.17384	5.65198	0.717904	4.9679e-06	0.000123328	None
C22orf31	0.979122	0.670195	1.23879	4.99671e-06	0.000123891	None
LOC646999	3.97901	3.60453	1.29637	5.00341e-06	0.000123906	None
BNIP2	9.53251	9.32674	1.1533	5.05121e-06	0.000124937	None
IL27RA	8.42877	7.95369	1.38999	5.08615e-06	0.000125648	None
SLC38A4	3.95547	3.27994	1.59719	5.09397e-06	0.000125688	Significantly up-regulated in young
KRT5	9.88173	8.38404	2.82391	5.16869e-06	0.000127377	Significantly up-regulated in young
PODNL1	7.66863	7.0608	1.52397	5.21914e-06	0.000128464	Significantly up-regulated in young
COL5A2	13.4275	12.8377	1.50501	5.23017e-06	0.00012858	Significantly up-regulated in young
TMEM132C	5.0099	3.98344	2.03702	5.23694e-06	0.00012859	Significantly up-regulated in young
CAPN5	7.72936	7.28095	1.36454	5.27551e-06	0.000129381	None
GOLM1	12.0257	12.4551	0.742552	5.28465e-06	0.000129448	None
SPRY1	9.61839	9.1525	1.38117	5.31361e-06	0.000130001	None
ZFPM2	7.11093	6.60395	1.42107	5.33453e-06	0.000130355	None
TCTE3	5.1386	5.47246	0.793414	5.4182e-06	0.000132241	None
CPNE8	6.8188	6.40594	1.33133	5.43748e-06	0.000132394	None
CRISPLD2	10.8529	10.2969	1.47022	5.43755e-06	0.000132394	None
HOXA2	3.24388	2.66689	1.49173	5.44718e-06	0.00013247	None
GSPT2	7.34497	6.80796	1.45096	5.51903e-06	0.000134056	None
TMEM20	5.48238	5.03692	1.36175	5.57656e-06	0.000135292	None
CENPJ	7.49398	7.23069	1.20021	5.58909e-06	0.000135403	None
LUM	13.9315	13.3091	1.53942	5.59451e-06	0.000135403	Significantly up-regulated in young
PTH1R	5.05682	4.38617	1.5918	5.627e-06	0.000136027	Significantly up-regulated in young
TLN2	9.73648	9.40048	1.26225	5.6759e-06	0.000137046	None
TOX	5.45841	4.78824	1.59126	5.72548e-06	0.000137998	Significantly up-regulated in young
LOC645166	6.34433	5.9854	1.28248	5.72895e-06	0.000137998	None
IFNAR2	8.44421	8.20247	1.18242	5.75685e-06	0.000138506	None
PRSS3	1.62319	1.00784	1.53193	5.84123e-06	0.00014037	Significantly up-regulated in young
TNFRSF13B	2.74178	2.00289	1.66889	5.8526e-06	0.000140476	Significantly up-regulated in young
GDE1	11.1817	11.3704	0.87739	5.87546e-06	0.000140858	None
AADAT	5.27048	4.76769	1.41695	5.88812e-06	0.000140995	None
SUPT3H	6.69484	6.44587	1.18836	5.91537e-06	0.000141481	None
HOXA1	3.97254	3.58254	1.31039	5.92601e-06	0.000141568	None
ARHGAP10	7.82363	7.4155	1.32697	5.96003e-06	0.000142213	None
NALCN	5.61182	4.93989	1.5932	5.98241e-06	0.000142466	Significantly up-regulated in young
LOH12CR2	4.53988	4.82159	0.82261	5.98467e-06	0.000142466	None
CLU	13.1137	13.6355	0.696463	6.00099e-06	0.000142534	None
SULF1	12.4083	11.8721	1.4501	6.00156e-06	0.000142534	None
UST	7.23811	6.70449	1.44756	6.0297e-06	0.000143034	None
PLCXD2	4.55474	4.02892	1.43976	6.08839e-06	0.000144258	None
PLS3	11.0957	10.6669	1.34609	6.10287e-06	0.000144432	None
SYT8	4.59615	3.53161	2.09151	6.12236e-06	0.000144725	Significantly up-regulated in young
FERMT2	9.9785	9.61976	1.2823	6.13237e-06	0.000144792	None
SLC17A5	9.18668	9.44909	0.833696	6.15107e-06	0.000145065	None
DNAJC19	9.1316	9.39822	0.831261	6.16048e-06	0.000145118	None
TP53I3	8.06086	7.7123	1.27328	6.16938e-06	0.000145159	None
ID4	7.85845	7.14521	1.63948	6.25263e-06	0.000146948	Significantly up-regulated in young
RASL12	7.51026	7.1258	1.30536	6.37007e-06	0.000149534	None
ANXA8	6.27553	5.20749	2.09659	6.42314e-06	0.000150606	Significantly up-regulated in young
SCN9A	4.10913	3.58494	1.43813	6.46789e-06	0.00015148	None
TAC1	2.9012	2.13953	1.69545	6.49905e-06	0.000152034	Significantly up-regulated in young
C1QTNF6	10.0831	9.66972	1.3318	6.52326e-06	0.000152425	None
PGRMC2	10.8698	11.0992	0.853002	6.54757e-06	0.000152743	None
SCCPDH	10.9638	11.2832	0.801382	6.55195e-06	0.000152743	None
CHL1	7.01836	6.18489	1.78197	6.58587e-06	0.00015333	Significantly up-regulated in young
B9D1	7.1261	7.50704	0.767935	6.59226e-06	0.00015333	None
SCN2B	4.44438	3.69245	1.68405	6.61098e-06	0.00015359	Significantly up-regulated in young
EPHX1	11.2965	11.665	0.774573	6.62013e-06	0.000153626	None
C2orf88	5.44954	4.93765	1.42592	6.63378e-06	0.000153767	None
SPON2	9.89704	9.36017	1.45082	6.64975e-06	0.000153962	None
CSRP1	12.6363	12.3486	1.22065	6.6805e-06	0.000154497	None
CYP27C1	2.79209	2.28558	1.4206	6.69569e-06	0.000154672	None
TDG	8.89457	8.70384	1.14134	6.73535e-06	0.000155411	None
MXRA8	11.4224	10.9309	1.40588	6.78794e-06	0.000156401	None
NTF4	3.21554	2.49167	1.65161	6.79367e-06	0.000156401	Significantly up-regulated in young
GABRA4	0.662026	0.315536	1.27146	6.81655e-06	0.00015675	None
MAP7	10.1451	10.4567	0.805775	6.8442e-06	0.000157207	None
ROBO1	9.31062	8.8749	1.35258	6.86086e-06	0.000157412	None
PTPN9	10.1792	10.0225	1.11468	6.88724e-06	0.00015766	None
PPM1K	7.93903	7.32553	1.52996	6.89303e-06	0.00015766	Significantly up-regulated in young
IFI16	10.7888	10.4041	1.30558	6.89502e-06	0.00015766	None
AFF2	4.66917	4.15211	1.43104	6.90483e-06	0.000157707	None
THBS2	12.8269	12.2067	1.53706	6.93441e-06	0.000158204	Significantly up-regulated in young
FAM20A	7.4037	6.87747	1.44016	6.95345e-06	0.000158461	None
KLK8	3.0817	2.16431	1.88869	6.97465e-06	0.000158765	Significantly up-regulated in young
FAM49A	6.01995	5.57258	1.36355	6.98593e-06	0.000158844	None
PEX7	7.90738	8.17026	0.833423	6.99468e-06	0.000158865	None
CX3CL1	9.79074	9.20878	1.49689	7.0154e-06	0.000159157	None
GLA	9.95092	9.45665	1.4086	7.06726e-06	0.000160154	None
ALDH1L2	8.46521	7.89756	1.48211	7.14831e-06	0.000161769	None
DYRK2	9.41093	9.14032	1.20632	7.15446e-06	0.000161769	None
CNTN1	6.6677	5.81563	1.80509	7.20132e-06	0.000162647	Significantly up-regulated in young
NSFL1C	10.4984	10.6633	0.891985	7.31295e-06	0.000164985	None
SMURF2	8.89075	8.62545	1.20189	7.38473e-06	0.000166238	None
FBXL22	5.01294	4.68588	1.25445	7.38489e-06	0.000166238	None
C6orf211	10.7292	11.2528	0.695617	7.48675e-06	0.000168344	None
CCDC56	9.90873	10.184	0.826291	7.55547e-06	0.000169701	None
SPINK8	1.94822	2.86199	0.530796	7.5866e-06	0.000170212	Significantly down-regulated in young
TGFB2	8.81823	8.14097	1.59909	7.64497e-06	0.000171061	Significantly up-regulated in young
UAP1	10.7379	10.9794	0.845881	7.64836e-06	0.000171061	None
SEL1L3	8.82598	8.31111	1.42887	7.64975e-06	0.000171061	None
RPLP0	14.5816	14.3299	1.1906	7.71385e-06	0.000172304	None
CADM3	5.80885	4.86943	1.91776	7.78988e-06	0.000173705	Significantly up-regulated in young
CYP4Z1	6.50223	8.14257	0.32078	7.79368e-06	0.000173705	Significantly down-regulated in young
TMEM71	4.91673	4.35082	1.48033	7.83428e-06	0.000174418	None
SELM	10.0199	10.4646	0.734781	7.85325e-06	0.000174514	None
FYN	9.06361	8.70659	1.28078	7.85579e-06	0.000174514	None
UNC50	9.2164	9.34421	0.915223	7.87017e-06	0.000174642	None
C7orf58	7.72958	7.19534	1.44817	8.35089e-06	0.000185107	None
PPP4R1L	5.18248	4.7123	1.38528	8.45682e-06	0.00018725	None
ARSE	5.31071	4.68244	1.54571	8.566e-06	0.000189374	Significantly up-regulated in young
KRT17	9.73631	8.41387	2.5009	8.5714e-06	0.000189374	Significantly up-regulated in young
SLC24A2	4.3521	3.57627	1.71218	8.60433e-06	0.000189895	Significantly up-regulated in young
TCF7	8.26276	7.74684	1.4299	8.62537e-06	0.000190152	None
CYR61	11.9179	11.3462	1.48626	8.65904e-06	0.000190544	None
ZCCHC24	10.0094	9.65314	1.28006	8.66193e-06	0.000190544	None
DACT1	8.46708	7.94932	1.43172	8.75477e-06	0.000192377	None
SEC14L4	0.888151	0.492465	1.31557	8.77528e-06	0.000192619	None
NICN1	8.18536	8.43213	0.842783	8.80451e-06	0.00019293	None
TTC23	8.08195	7.73627	1.27075	8.80845e-06	0.00019293	None
SPATA24	4.8342	5.12501	0.817442	8.82606e-06	0.000193107	None
CYB5R1	11.0371	11.2965	0.83544	8.92242e-06	0.000195005	None
OR7C1	0.928859	0.58756	1.2669	8.98563e-06	0.000196175	None
UACA	10.6249	10.3673	1.19553	9.02317e-06	0.000196783	None
C1R	12.1012	11.6389	1.37772	9.11148e-06	0.000198495	None
JAK3	7.69468	7.15473	1.45392	9.22002e-06	0.000200551	None
CCDC127	8.71882	8.90494	0.878962	9.22563e-06	0.000200551	None
ECM2	8.98832	8.49268	1.40995	9.31175e-06	0.000202206	None
PTN	8.29128	7.51533	1.71232	9.33653e-06	0.000202528	Significantly up-regulated in young
SCPEP1	10.7423	10.3787	1.28665	9.39789e-06	0.000203288	None
DPH1	9.05059	9.26892	0.859559	9.40045e-06	0.000203288	None
SMPD2	7.95379	8.23303	0.824028	9.4094e-06	0.000203288	None
LASS4	10.4007	10.7687	0.774877	9.41398e-06	0.000203288	None
SLC26A7	2.99634	2.45449	1.45584	9.42168e-06	0.000203288	None
ZNF609	10.8059	10.5603	1.18564	9.50458e-06	0.000204859	None
CSDC2	5.55877	4.84545	1.63957	9.8264e-06	0.000211362	Significantly up-regulated in young
CDK14	9.43811	9.04955	1.30908	9.82716e-06	0.000211362	None
PVRL1	10.0598	9.73415	1.25324	9.83802e-06	0.000211372	None
LDHB	11.0066	10.5804	1.34371	9.99574e-06	0.000214533	None
RPS6KA2	9.80492	9.48292	1.25006	1.00071e-05	0.00021455	None
SNX7	8.80153	8.48905	1.24184	1.00959e-05	0.000216224	None
PRKCG	0.860071	0.518108	1.26748	1.02723e-05	0.000219625	None
DNER	2.28298	1.59433	1.61177	1.02763e-05	0.000219625	Significantly up-regulated in young
ADAMTS2	9.13649	8.50499	1.54917	1.03348e-05	0.000220642	Significantly up-regulated in young
AMH	2.809	3.5793	0.586296	1.0368e-05	0.000221118	Significantly down-regulated in young
HIST1H3G	1.77443	1.24663	1.44174	1.03826e-05	0.000221198	None
ATP10D	8.86493	8.49667	1.29079	1.04398e-05	0.000221801	None
CDHR1	3.39602	2.7219	1.59562	1.04406e-05	0.000221801	Significantly up-regulated in young
CFH	10.2481	9.77111	1.39188	1.04438e-05	0.000221801	None
TNNC1	2.28551	2.84846	0.67692	1.04732e-05	0.000222194	None
DPYSL2	10.7541	10.4264	1.25499	1.06667e-05	0.000226064	None
BPI	1.56461	1.07007	1.40887	1.06968e-05	0.000226464	None
MRPS28	7.97439	8.25194	0.824993	1.08631e-05	0.000229744	None
CD200	8.01203	7.63976	1.29439	1.09617e-05	0.000231416	None
EIF2B5	10.3065	10.4486	0.906195	1.09649e-05	0.000231416	None
KIR3DL3	0.236598	0.0492135	1.1387	1.09779e-05	0.000231448	None
PCMTD1	10.7729	11.0579	0.820721	1.10536e-05	0.000232802	None
ARL4A	8.59183	8.19237	1.31901	1.10888e-05	0.000233301	None
SV2A	6.40546	5.85017	1.46946	1.11168e-05	0.000233649	None
EMILIN1	10.6425	10.0814	1.47545	1.11303e-05	0.00023369	None
PCDHGB7	7.10868	6.50952	1.51484	1.11638e-05	0.000234151	Significantly up-regulated in young
MAML2	7.85714	7.32119	1.4499	1.12341e-05	0.000235265	None
DNAJB2	10.823	11.0599	0.848549	1.12401e-05	0.000235265	None
CD1C	5.15415	4.36435	1.72883	1.12926e-05	0.000236121	Significantly up-regulated in young
ABI3BP	8.69892	7.98106	1.64474	1.13297e-05	0.000236652	Significantly up-regulated in young
TBC1D24	8.35973	8.64925	0.818171	1.13556e-05	0.000236949	None
LOC100131193	5.49934	5.87061	0.773103	1.13752e-05	0.000237072	None
TFAP2C	9.88621	9.447	1.35586	1.13849e-05	0.000237072	None
KIAA1462	10.071	9.71962	1.27575	1.14414e-05	0.000238004	None
HDX	5.83089	5.4824	1.27323	1.14624e-05	0.000238197	None
AK3L1	7.78363	7.23075	1.46701	1.15443e-05	0.000239538	None
ABCA13	1.87496	1.26254	1.52883	1.15506e-05	0.000239538	Significantly up-regulated in young
C2orf55	8.63961	8.9462	0.808551	1.15789e-05	0.00023988	None
MYEOV	4.76838	3.88161	1.84903	1.165e-05	0.000241107	Significantly up-regulated in young
GALC	9.87113	9.63487	1.17793	1.17095e-05	0.000242093	None
LOC100124692	1.93047	1.33093	1.51524	1.1725e-05	0.000242165	Significantly up-regulated in young
ENOX2	8.31689	8.14408	1.12726	1.18245e-05	0.000243887	None
SVIL	10.798	10.4836	1.24353	1.18324e-05	0.000243887	None
PION	8.38197	8.65145	0.829623	1.18988e-05	0.00024499	None
TUSC2	9.22155	9.40466	0.880801	1.19101e-05	0.00024499	None
LAMA3	9.99061	9.2911	1.62396	1.19362e-05	0.000245278	Significantly up-regulated in young
WIF1	3.12957	2.03753	2.13175	1.19685e-05	0.000245575	Significantly up-regulated in young
KIAA1614	5.19004	4.80503	1.30587	1.19844e-05	0.000245575	None
PLXNA4	7.34651	6.71664	1.54742	1.19929e-05	0.000245575	Significantly up-regulated in young
VIT	4.87267	4.07612	1.73694	1.20076e-05	0.000245575	Significantly up-regulated in young
TF	6.58516	5.60452	1.97334	1.20111e-05	0.000245575	Significantly up-regulated in young
SERPINF2	6.30977	5.72552	1.49926	1.20823e-05	0.00024669	Significantly up-regulated in young
SACS	8.51784	8.11678	1.32048	1.209e-05	0.00024669	None
CYB561D2	9.07312	9.3224	0.841313	1.21245e-05	0.000246879	None
NEFM	3.08755	2.47245	1.53166	1.21354e-05	0.000246879	Significantly up-regulated in young
EDN1	7.4665	6.84237	1.54129	1.21358e-05	0.000246879	Significantly up-regulated in young
FKBP7	8.23431	7.95907	1.2102	1.21505e-05	0.00024693	None
PDE4A	8.73245	9.16742	0.73971	1.2167e-05	0.000247017	None
SOAT2	1.83745	1.37324	1.37956	1.23138e-05	0.000249749	None
KCNS2	2.21711	1.74738	1.38485	1.23842e-05	0.000250926	None
LRRC2	3.62259	3.05935	1.47759	1.24261e-05	0.000251524	None
RASGRF1	4.54995	3.95619	1.50918	1.25506e-05	0.00025379	Significantly up-regulated in young
CCDC28A	8.54923	8.78328	0.850245	1.25803e-05	0.000254137	None
MT1X	8.70509	8.15733	1.46182	1.26127e-05	0.000254399	None
PAIP2	10.912	11.0813	0.889289	1.26183e-05	0.000254399	None
XBP1	15.2392	15.5642	0.798305	1.27581e-05	0.000256962	None
PLXDC1	9.35212	9.04012	1.24143	1.28045e-05	0.000257455	None
SNX32	1.79542	1.32582	1.38472	1.28122e-05	0.000257455	None
FAM55D	0.916836	0.59873	1.24669	1.28314e-05	0.000257455	None
ALS2CR4	9.14972	8.9173	1.1748	1.28431e-05	0.000257455	None
COL29A1	1.21622	0.769927	1.36253	1.28461e-05	0.000257455	None
BMP5	2.33887	1.55877	1.71724	1.28632e-05	0.000257544	Significantly up-regulated in young
DACT2	2.68517	2.00401	1.60343	1.29035e-05	0.000258094	Significantly up-regulated in young
KRT14	9.62557	8.14247	2.79548	1.29548e-05	0.000258866	Significantly up-regulated in young
WDSUB1	7.67497	7.86582	0.87609	1.29812e-05	0.000259139	None
LEFTY2	3.26077	2.52783	1.66202	1.30007e-05	0.000259272	Significantly up-regulated in young
MYO1E	9.91348	9.61849	1.22688	1.31147e-05	0.000261288	None
CAV2	9.10267	8.69281	1.32855	1.31868e-05	0.000262468	None
OLFML2A	9.99573	9.70344	1.22458	1.32028e-05	0.000262529	None
UNC13C	1.42962	0.987995	1.35813	1.32604e-05	0.000263416	None
CCDC125	9.2245	9.48387	0.835453	1.33607e-05	0.000265148	None
GK	7.10016	7.42506	0.798355	1.34954e-05	0.000267559	None
LRRC8E	8.85531	9.08294	0.854038	1.35564e-05	0.000268508	None
C19orf77	1.99113	1.54957	1.35807	1.36719e-05	0.00027053	None
EGR3	9.16499	8.44756	1.64425	1.36913e-05	0.00027065	Significantly up-regulated in young
ETV5	8.447	8.1211	1.25344	1.37086e-05	0.000270728	None
ANKRD6	7.67495	7.33374	1.26682	1.37449e-05	0.000271181	None
LRRIQ1	4.16467	3.32572	1.78875	1.38694e-05	0.000273214	Significantly up-regulated in young
EXOC4	10.7129	10.5547	1.11589	1.38749e-05	0.000273214	None
SLFN5	9.16296	8.63679	1.4401	1.39296e-05	0.000274025	None
PCDHGB6	5.79477	5.21631	1.49325	1.3992e-05	0.000274985	None
STYK1	6.35394	5.71427	1.55798	1.40974e-05	0.00027679	Significantly up-regulated in young
AMZ1	5.67403	4.85337	1.76621	1.41124e-05	0.000276816	Significantly up-regulated in young
ZNF101	7.33327	7.07343	1.19734	1.42478e-05	0.000279202	None
ZNF454	3.73808	3.3554	1.30376	1.42694e-05	0.000279356	None
FAT3	5.10709	4.43018	1.59871	1.43281e-05	0.000280233	Significantly up-regulated in young
HIC1	7.50936	7.059	1.36638	1.43786e-05	0.00028095	None
SKI	10.914	10.7154	1.14756	1.44944e-05	0.00028294	None
B4GALT7	8.86319	9.09327	0.85259	1.45626e-05	0.000283998	None
P2RY14	5.14615	4.72411	1.33982	1.46855e-05	0.000286119	None
FBLN5	9.91109	9.44774	1.37874	1.47791e-05	0.000287668	None
LANCL3	1.88207	1.51976	1.28549	1.48187e-05	0.000288161	None
UBASH3B	6.58864	6.20746	1.30241	1.48371e-05	0.000288244	None
FBLN2	11.455	10.8716	1.49831	1.48859e-05	0.000288915	None
C6orf70	8.46116	8.67289	0.863501	1.50277e-05	0.000291388	None
NFIX	10.8555	11.2952	0.737311	1.50433e-05	0.000291412	None
UBA5	9.55767	9.74023	0.881136	1.50631e-05	0.000291517	None
RARB	6.92136	6.47158	1.36583	1.51243e-05	0.000292354	None
C11orf87	0.91155	0.620127	1.22385	1.51431e-05	0.000292354	None
NDRG4	6.56061	6.07488	1.40029	1.51496e-05	0.000292354	None
ITPRIPL1	4.29851	3.80551	1.40737	1.5178e-05	0.000292623	None
CLIP2	8.76384	8.47427	1.22227	1.52062e-05	0.00029289	None
CENPV	5.59345	6.22052	0.647489	1.52267e-05	0.000293005	Significantly down-regulated in young
CYB5A	10.7767	11.1339	0.780686	1.54223e-05	0.000296489	None
CALY	1.14353	0.651245	1.40667	1.54449e-05	0.000296642	None
MFAP4	10.1741	9.40018	1.70992	1.56337e-05	0.000299984	Significantly up-regulated in young
GHDC	9.558	9.82484	0.83114	1.57896e-05	0.000302689	None
TNFAIP3	9.41849	9.00035	1.33621	1.5867e-05	0.000303886	None
CSRNP2	10.1703	10.3845	0.862001	1.58893e-05	0.000304025	None
CHRDL1	7.73576	6.65288	2.11826	1.59065e-05	0.000304067	Significantly up-regulated in young
PHACTR4	10.2594	10.0859	1.12783	1.59304e-05	0.000304106	None
DDX26B	6.77639	6.36179	1.33293	1.59385e-05	0.000304106	None
SLC22A3	4.74716	4.03398	1.63942	1.60844e-05	0.000306546	Significantly up-regulated in young
KCNV1	0.383852	0.140789	1.1835	1.60993e-05	0.000306546	None
PLA2G12A	10.1241	10.3623	0.847774	1.61117e-05	0.000306546	None
FBP1	10.5996	10.9622	0.777783	1.61803e-05	0.000307561	None
LOC440173	1.57408	1.13283	1.35778	1.61981e-05	0.000307613	None
TLE4	7.79501	7.36502	1.34723	1.62356e-05	0.000307781	None
LOXL4	6.21369	5.65169	1.47631	1.62373e-05	0.000307781	None
ZYX	11.865	11.5983	1.20307	1.62764e-05	0.000308233	None
AKAP13	11.5553	11.3192	1.17784	1.63099e-05	0.000308581	None
TBX20	1.20062	0.63759	1.47737	1.63284e-05	0.000308642	None
PEX2	10.0039	10.2145	0.864146	1.63501e-05	0.000308764	None
HINT3	9.78022	9.99024	0.864522	1.65343e-05	0.000311953	None
AQP6	1.55065	2.21378	0.631505	1.65579e-05	0.000312107	Significantly down-regulated in young
RAD51AP2	1.24851	0.930216	1.24685	1.65967e-05	0.000312548	None
DIO3	4.00502	3.29062	1.64079	1.6711e-05	0.000314409	Significantly up-regulated in young
GLT25D2	4.76656	4.22461	1.45594	1.67993e-05	0.000315778	None
SCML4	4.44573	3.74896	1.62087	1.6817e-05	0.000315817	Significantly up-regulated in young
TMEM9B	10.559	10.7329	0.886463	1.68642e-05	0.00031641	None
LASS2	13.0682	13.3251	0.836886	1.69701e-05	0.000318103	None
GATM	8.65416	9.14288	0.712659	1.69986e-05	0.000318143	None
AGPHD1	5.51814	5.23641	1.21566	1.70036e-05	0.000318143	None
KY	3.14715	2.46792	1.60129	1.71591e-05	0.000320757	Significantly up-regulated in young
DIRC2	8.42896	8.63737	0.865495	1.72488e-05	0.000322137	None
TMEM107	7.48673	7.77705	0.817719	1.73157e-05	0.000323089	None
FLJ16779	2.68745	2.02993	1.57736	1.73903e-05	0.000324182	Significantly up-regulated in young
REEP5	12.4422	12.6543	0.863267	1.76091e-05	0.00032796	None
LOC100130093	6.55379	6.89865	0.787384	1.7708e-05	0.000329499	None
SOX30	1.82581	1.48093	1.27004	1.79731e-05	0.000334125	None
SLFN11	9.09651	8.70761	1.30939	1.81066e-05	0.000336299	None
DHRS13	7.71163	8.06755	0.781376	1.82333e-05	0.000338342	None
C17orf108	7.66536	7.92411	0.835813	1.82569e-05	0.00033847	None
RHOF	6.74685	6.14125	1.5216	1.82972e-05	0.000338908	Significantly up-regulated in young
CASKIN1	4.7384	5.34349	0.65743	1.8363e-05	0.000339816	Significantly down-regulated in young
IRS2	9.50664	8.99286	1.42778	1.85226e-05	0.000342458	None
HOXA9	5.47346	4.88546	1.50316	1.87416e-05	0.000346191	Significantly up-regulated in young
RAB30	7.71017	8.26061	0.682815	1.88957e-05	0.000348719	None
PCMT1	10.4423	10.6338	0.875676	1.91472e-05	0.00035304	None
S100B	5.81737	5.0425	1.71103	1.91651e-05	0.000353049	Significantly up-regulated in young
EVC	9.53315	9.15804	1.29694	1.93254e-05	0.000355678	None
MAF	9.39049	9.08412	1.23659	1.94062e-05	0.000356842	None
NODAL	2.05412	1.72502	1.25623	1.94274e-05	0.000356908	None
TMEM70	8.83911	9.06731	0.853699	1.97013e-05	0.000361612	None
SCARA5	5.05085	4.01059	2.05661	1.9863e-05	0.000364056	Significantly up-regulated in young
PANX2	5.27641	5.89703	0.650394	1.98703e-05	0.000364056	Significantly down-regulated in young
SLC16A7	4.56966	4.00556	1.47846	1.99117e-05	0.000364243	None
RNF167	10.9157	11.1088	0.874724	1.99191e-05	0.000364243	None
KIAA2022	5.35959	5.98446	0.648479	1.99344e-05	0.000364243	Significantly down-regulated in young
C20orf103	8.62907	8.04822	1.49573	2.01334e-05	0.000367469	None
SRCIN1	8.37986	8.73742	0.780479	2.01472e-05	0.000367469	None
FABP7	3.02918	2.11857	1.87983	2.01948e-05	0.000368006	Significantly up-regulated in young
ACVR1	9.92407	9.72778	1.14575	2.03166e-05	0.000369894	None
DEPDC7	4.71407	4.24881	1.38057	2.04323e-05	0.000371667	None
DPYD	8.81247	8.40786	1.32374	2.04905e-05	0.00037239	None
GSTM5	5.70145	4.91262	1.72768	2.06197e-05	0.000374404	Significantly up-regulated in young
SLC10A6	3.20531	2.6314	1.48855	2.07522e-05	0.000376381	None
LIPG	5.33072	4.71519	1.53212	2.07678e-05	0.000376381	Significantly up-regulated in young
IL11	3.98547	3.53857	1.36311	2.07843e-05	0.000376381	None
ARHGDIB	12.0154	12.4015	0.76521	2.08166e-05	0.00037663	None
FER1L5	2.00692	2.67444	0.629587	2.08691e-05	0.000377243	Significantly down-regulated in young
SLC25A16	8.10026	8.35984	0.835329	2.09823e-05	0.000378952	None
REPS2	9.89863	10.4554	0.679813	2.10064e-05	0.000378956	None
KAL1	8.694	9.17515	0.716405	2.10199e-05	0.000378956	None
SALL1	5.143	4.55664	1.50145	2.10611e-05	0.000379361	Significantly up-regulated in young
TSPYL5	9.24102	8.64507	1.51146	2.11302e-05	0.000379944	Significantly up-regulated in young
PCDHGA2	5.4658	4.79469	1.5923	2.11309e-05	0.000379944	Significantly up-regulated in young
DDR2	7.61955	7.00513	1.53095	2.13199e-05	0.000383003	Significantly up-regulated in young
LOC440925	3.1893	3.9679	0.582934	2.17979e-05	0.000391243	Significantly down-regulated in young
NEAT1	12.8573	13.3125	0.729443	2.18629e-05	0.000392063	None
MCART6	3.58598	3.1933	1.31283	2.19998e-05	0.00039417	None
TMCC2	5.20337	4.82339	1.30132	2.2066e-05	0.000395007	None
CSRNP3	2.94938	2.39931	1.46415	2.21805e-05	0.000396401	None
TPST2	9.00673	9.27798	0.828604	2.2183e-05	0.000396401	None
PELI1	9.08741	8.7717	1.24463	2.22281e-05	0.000396587	None
NDRG3	10.0748	10.2564	0.881719	2.22325e-05	0.000396587	None
XCL1	3.064	2.5038	1.47448	2.23314e-05	0.000397678	None
TMEM130	5.48901	4.87854	1.52676	2.23329e-05	0.000397678	Significantly up-regulated in young
TMEM204	8.45518	8.10189	1.27747	2.24279e-05	0.000399019	None
ATP6V1E1	10.9791	11.1698	0.876182	2.27397e-05	0.000404213	None
GLT1D1	2.35515	1.9012	1.36978	2.28113e-05	0.000405131	None
NNMT	10.7355	10.2431	1.40686	2.28831e-05	0.00040605	None
FCRL5	4.69244	3.79619	1.86122	2.31655e-05	0.000410702	Significantly up-regulated in young
FAM13C	6.18352	5.66423	1.43325	2.32328e-05	0.000411535	None
BLVRB	10.1321	10.4733	0.78934	2.3333e-05	0.00041295	None
STAC2	6.65687	5.34697	2.47925	2.35716e-05	0.000416809	Significantly up-regulated in young
ZNF239	7.74524	8.03744	0.816658	2.3666e-05	0.000417783	None
RGS17	2.73946	2.41492	1.25226	2.36679e-05	0.000417783	None
SAMD11	6.52086	5.63923	1.84246	2.3765e-05	0.000419132	Significantly up-regulated in young
LOC440944	7.43552	7.69904	0.833056	2.38081e-05	0.000419234	None
C6orf120	9.6709	9.86491	0.874168	2.38121e-05	0.000419234	None
PHOSPHO2	6.64845	6.91595	0.830756	2.38346e-05	0.000419266	None
SRPX2	8.71682	8.24369	1.38811	2.38988e-05	0.000419672	None
SPATA18	8.17826	7.5927	1.50062	2.38991e-05	0.000419672	Significantly up-regulated in young
NUDT10	5.11219	4.52654	1.50071	2.39908e-05	0.000420918	Significantly up-regulated in young
NAP1L3	6.37718	5.95093	1.34373	2.40822e-05	0.000422157	None
RASD2	7.00721	7.39731	0.763075	2.41145e-05	0.000422358	None
LEPREL1	7.05311	6.64652	1.32554	2.41685e-05	0.000422938	None
DNASE2	10.6892	10.8684	0.883183	2.44238e-05	0.000427038	None
TBX19	5.71881	5.4309	1.22087	2.44573e-05	0.000427255	None
GJB5	3.64504	2.91607	1.65745	2.46691e-05	0.000430584	Significantly up-regulated in young
FBXO9	9.89371	10.0761	0.88122	2.47829e-05	0.000432199	None
PKHD1L1	2.47131	1.87293	1.51401	2.48727e-05	0.000433391	Significantly up-regulated in young
PRRG3	1.39585	1.01526	1.30187	2.49548e-05	0.00043445	None
CCDC82	7.51176	7.17892	1.25949	2.50025e-05	0.000434906	None
PARD6G	7.85175	7.59489	1.19487	2.5056e-05	0.000435463	None
TACC1	10.7597	10.3214	1.35498	2.5101e-05	0.000435735	None
TMEM35	3.85241	3.35132	1.41529	2.51178e-05	0.000435735	None
TGFBR2	11.1759	10.788	1.3085	2.51361e-05	0.000435735	None
HMG20A	9.80097	9.65201	1.10877	2.53054e-05	0.000438296	None
MRAS	9.02081	8.67028	1.27502	2.53597e-05	0.000438862	None
NEO1	10.935	10.6238	1.24077	2.549e-05	0.00044074	None
POM121L9P	3.46916	2.99819	1.38605	2.55328e-05	0.000441104	None
CLDN8	6.56279	5.75042	1.7561	2.58594e-05	0.000446367	Significantly up-regulated in young
RCBTB2	8.16002	7.90346	1.19462	2.61529e-05	0.000451049	None
FBXO41	8.07507	8.3849	0.806737	2.64326e-05	0.000455486	None
ICAM5	2.55685	1.96467	1.50752	2.66772e-05	0.00045931	Significantly up-regulated in young
MCEE	7.30932	7.53137	0.857348	2.68263e-05	0.000461486	None
FBN1	12.6674	12.1242	1.45723	2.69028e-05	0.000462408	None
TMEM111	10.2316	10.4123	0.882249	2.70122e-05	0.000463896	None
BIVM	8.58866	8.26168	1.25438	2.70726e-05	0.00046454	None
HSPA6	7.08365	7.55474	0.721419	2.71365e-05	0.000465218	None
LIPH	7.02357	7.57711	0.681344	2.7158e-05	0.000465218	None
ARV1	9.05769	9.29776	0.846702	2.75697e-05	0.000471873	None
EFHC2	4.209	4.85443	0.639304	2.76085e-05	0.000472139	Significantly down-regulated in young
ASB16	4.67902	5.13332	0.729865	2.76576e-05	0.000472455	None
ZIC2	2.34051	3.33883	0.500584	2.76922e-05	0.000472455	Significantly down-regulated in young
KIF3C	8.87568	8.56447	1.24075	2.76969e-05	0.000472455	None
AGAP2	6.54793	6.14838	1.3191	2.77497e-05	0.000472957	None
TNFSF10	11.3425	11.8083	0.724079	2.7896e-05	0.000475052	None
KDM4A	10.5833	10.4089	1.12845	2.81075e-05	0.000478251	None
KCNN4	7.87589	7.29694	1.49376	2.83837e-05	0.000482547	None
CELF2	9.00979	8.57775	1.34914	2.84261e-05	0.000482863	None
CALB2	6.29227	5.5554	1.66655	2.85767e-05	0.000485015	Significantly up-regulated in young
GRP	6.58696	5.76413	1.76887	2.86197e-05	0.000485339	Significantly up-regulated in young
TEX264	10.1327	10.3731	0.846551	2.86974e-05	0.000486249	None
CYP2B6	1.80396	2.51583	0.610528	2.87341e-05	0.000486466	Significantly down-regulated in young
NIPAL4	2.96275	2.41901	1.45775	2.87903e-05	0.00048701	None
EIF4EBP3	8.36233	8.69609	0.793463	2.88268e-05	0.000487221	None
KCNMB1	6.71434	6.20666	1.42176	2.89435e-05	0.000488787	None
NLK	9.01547	9.24166	0.854888	2.89696e-05	0.000488819	None
COL15A1	11.4158	11.041	1.29664	2.91284e-05	0.000491049	None
CHIC2	7.52931	7.36764	1.11858	2.91501e-05	0.000491049	None
LRRC18	1.24914	0.895892	1.27744	2.92479e-05	0.000492265	None
POLB	9.07695	9.38632	0.806997	2.92709e-05	0.000492265	None
GPC2	4.12524	3.62404	1.41539	2.95719e-05	0.000496722	None
TRPC1	6.57168	6.16738	1.32345	2.95849e-05	0.000496722	None
RBMS1	9.9663	9.66288	1.23407	2.96188e-05	0.00049688	None
C2orf67	8.17979	7.96223	1.16276	2.96452e-05	0.000496912	None
ADAM33	6.43101	5.72833	1.62753	2.97332e-05	0.000497901	Significantly up-regulated in young
CITED2	10.5633	10.913	0.784764	2.97533e-05	0.000497901	None
SLC36A1	8.45822	8.1322	1.25355	2.9804e-05	0.000498339	None
GKAP1	6.67847	6.94169	0.833227	2.99323e-05	0.000500072	None
LOC143666	4.27774	4.65796	0.768322	3.00009e-05	0.000500805	None
C12orf34	7.1123	7.53184	0.747666	3.00329e-05	0.000500927	None
TM6SF2	3.40489	2.95215	1.36864	3.01441e-05	0.000502369	None
ADAMTS19	3.06894	4.02017	0.517191	3.01833e-05	0.000502608	Significantly down-regulated in young
ATP11B	9.70578	9.29149	1.33264	3.02183e-05	0.000502779	None
GFAP	3.47321	2.72353	1.68142	3.04064e-05	0.000505495	Significantly up-regulated in young
C3orf59	7.626	7.26805	1.2816	3.05605e-05	0.000507639	None
OMD	8.05758	7.36277	1.61867	3.0771e-05	0.000510718	Significantly up-regulated in young
RUNDC3B	5.23468	4.81374	1.33879	3.08971e-05	0.000512391	None
UCN2	2.57024	2.07439	1.41015	3.09747e-05	0.000513259	None
DDRGK1	9.89559	10.1851	0.818194	3.11244e-05	0.000515318	None
LEPR	7.94939	7.46867	1.39545	3.12721e-05	0.000517341	None
HSD17B2	3.45802	2.55679	1.86766	3.13414e-05	0.000518066	Significantly up-regulated in young
PIGX	9.68106	9.88	0.871193	3.1584e-05	0.000521651	None
LOC643763	2.5437	1.96298	1.4956	3.16588e-05	0.000522461	None
LOC100009676	6.14532	6.32948	0.880164	3.17155e-05	0.000522971	None
PNMAL1	8.16701	7.50218	1.58539	3.18032e-05	0.000523674	Significantly up-regulated in young
BTLA	3.9565	3.28867	1.58868	3.18232e-05	0.000523674	Significantly up-regulated in young
TSPAN11	6.58729	6.09221	1.4094	3.18356e-05	0.000523674	None
COL18A1	12.2407	11.8577	1.30404	3.22013e-05	0.00052926	None
MAP1A	9.28155	8.92938	1.27648	3.23955e-05	0.000532021	None
WISP1	8.27412	7.69482	1.49412	3.26097e-05	0.000535106	None
LOC440957	6.66927	6.99078	0.800234	3.29403e-05	0.000540092	None
CXADRP3	3.1134	4.14208	0.490159	3.2988e-05	0.000540438	Significantly down-regulated in young
DZIP1L	5.73097	5.339	1.31218	3.30758e-05	0.00054144	None
ACSL4	9.39161	9.00713	1.30538	3.31135e-05	0.000541619	None
C5orf55	6.08987	6.40041	0.80634	3.31489e-05	0.000541719	None
ARSI	6.45066	5.83332	1.53405	3.3173e-05	0.000541719	Significantly up-regulated in young
KCNMB2	1.68428	1.25097	1.35033	3.34217e-05	0.000545342	None
CFI	8.26942	7.82518	1.3606	3.36351e-05	0.000547998	None
LPHN2	9.28584	8.86524	1.33849	3.36386e-05	0.000547998	None
AKD1	6.93135	7.22353	0.816663	3.37822e-05	0.000549896	None
GOT2	11.0453	11.3088	0.833102	3.40803e-05	0.000554303	None
EMID1	6.62033	7.22712	0.656658	3.42489e-05	0.000556581	Significantly down-regulated in young
CPE	11.2129	10.7675	1.36169	3.42752e-05	0.000556581	None
SAR1B	9.29355	9.52401	0.852365	3.43902e-05	0.000558002	None
KRT80	8.86432	8.29548	1.48333	3.46456e-05	0.000561697	None
THY1	11.9309	11.5669	1.28705	3.46907e-05	0.000561978	None
CYP4A22	0.726586	1.21601	0.71231	3.48099e-05	0.000563459	None
MTF2	8.93193	8.76123	1.1256	3.48578e-05	0.000563785	None
C6orf97	8.72566	9.17934	0.730178	3.50032e-05	0.000565675	None
DENND2A	6.2841	5.92084	1.28632	3.50305e-05	0.000565675	None
COL6A1	13.9006	13.4006	1.41421	3.53143e-05	0.000569804	None
SYT3	2.23471	1.66983	1.47926	3.56094e-05	0.000574109	None
ZC4H2	6.66596	6.21879	1.36336	3.57574e-05	0.000576038	None
NAALADL1	5.47172	5.06743	1.32344	3.57993e-05	0.000576256	None
COL6A2	14.0296	13.5457	1.39855	3.59256e-05	0.000577614	None
FZD7	9.76464	9.36911	1.31543	3.59513e-05	0.000577614	None
ANK2	8.04654	7.53523	1.42535	3.59692e-05	0.000577614	None
NUP43	9.50247	9.67941	0.884578	3.61539e-05	0.000580121	None
MMP2	13.2993	12.7825	1.43078	3.62541e-05	0.00058127	None
ZNF561	9.82074	9.65316	1.12318	3.62848e-05	0.000581302	None
AQP11	4.90773	5.36107	0.73035	3.63236e-05	0.000581465	None
NRP2	9.87925	9.5242	1.27903	3.65553e-05	0.000584712	None
NES	10.4069	10.0758	1.25794	3.67801e-05	0.000587845	None
TNS1	11.783	11.4467	1.26256	3.70476e-05	0.000591653	None
PLCD3	9.41102	9.01478	1.31608	3.72032e-05	0.00059367	None
BHLHE41	9.83873	9.37781	1.37641	3.72644e-05	0.000593798	None
SH3BP5	10.259	9.98729	1.20724	3.72811e-05	0.000593798	None
LOC100286844	4.51954	4.76946	0.840941	3.7299e-05	0.000593798	None
CST3	12.3432	12.6951	0.783552	3.73483e-05	0.000594116	None
XPNPEP1	9.81898	9.66829	1.1101	3.75482e-05	0.000596425	None
KIR3DL2	1.28789	0.872779	1.3334	3.75522e-05	0.000596425	None
PENK	2.91269	2.18567	1.65523	3.76103e-05	0.000596879	Significantly up-regulated in young
XYLT1	9.11891	8.70761	1.32989	3.76883e-05	0.00059765	None
ARHGEF10	9.24187	8.98269	1.1968	3.77346e-05	0.000597738	None
FAM134B	9.39992	9.87315	0.720352	3.77528e-05	0.000597738	None
PALLD	12.3948	12.0596	1.26153	3.78392e-05	0.000598253	None
GSN	13.112	12.7786	1.25997	3.78443e-05	0.000598253	None
MGC12982	5.04692	5.39102	0.7878	3.79504e-05	0.000599079	None
FOXN3	10.2463	9.93795	1.23831	3.79557e-05	0.000599079	None
GFPT2	8.49567	8.00238	1.40765	3.80756e-05	0.000600505	None
SCN5A	2.77281	2.25059	1.43617	3.81144e-05	0.000600649	None
SGK1	9.99495	9.60889	1.30682	3.82e-05	0.000601531	None
PRIMA1	5.68938	5.05289	1.55455	3.8298e-05	0.000602606	Significantly up-regulated in young
AMIGO2	9.79219	9.2253	1.48132	3.87347e-05	0.000609006	None
ANKRD45	2.58356	2.21043	1.29516	3.88816e-05	0.000610546	None
CN5H6.4	2.95711	3.34342	0.765081	3.88929e-05	0.000610546	None
ALDH1A3	8.68436	8.12156	1.47713	3.90523e-05	0.000612574	None
XPNPEP3	7.57977	7.79552	0.8611	3.91361e-05	0.000613415	None
LOC728264	7.56615	6.9845	1.49657	3.93534e-05	0.000616343	None
SCG5	6.35864	5.81807	1.45455	3.98737e-05	0.000624011	None
FAM110B	8.77763	9.16972	0.762026	3.99274e-05	0.00062437	None
ZBTB16	5.40108	4.59989	1.74255	4.00806e-05	0.000626283	Significantly up-regulated in young
SMAD9	4.25279	3.71926	1.44746	4.01856e-05	0.00062744	None
KIRREL	7.90807	7.27439	1.55152	4.03984e-05	0.000630278	Significantly up-regulated in young
CEBPA	8.80953	9.16161	0.783452	4.04498e-05	0.000630594	None
ART5	3.13762	2.65948	1.39295	4.05721e-05	0.000631535	None
PCDHB15	4.97867	4.63243	1.27124	4.05868e-05	0.000631535	None
NPNT	11.4179	11.9447	0.694101	4.06036e-05	0.000631535	None
PCDH1	10.8346	11.1171	0.822141	4.07215e-05	0.000632885	None
C9orf125	5.12829	4.75812	1.2925	4.08224e-05	0.000633967	None
DCLK2	6.5934	6.1829	1.32915	4.11566e-05	0.000638668	None
KRT81	6.19406	5.22926	1.95179	4.11997e-05	0.000638847	Significantly up-regulated in young
TPST1	7.93758	7.62695	1.24025	4.15502e-05	0.000643789	None
SLC6A9	8.06843	8.5515	0.71545	4.1671e-05	0.000645169	None
ABCC6P2	3.59248	4.16257	0.673574	4.17535e-05	0.000645953	None
CMTM3	10.4312	10.1084	1.2508	4.19805e-05	0.00064897	None
RBMS2	9.75145	9.54245	1.15588	4.20185e-05	0.000649062	None
RAB17	8.93645	9.23271	0.814362	4.23548e-05	0.000653759	None
C11orf41	7.70376	7.2028	1.41515	4.24128e-05	0.000654157	None
PTRF	12.4242	12.0578	1.28915	4.2545e-05	0.000655697	None
C7orf61	2.10575	1.74917	1.28039	4.2632e-05	0.000656049	None
BMP3	1.86732	1.28866	1.49346	4.26325e-05	0.000656049	None
IL12B	2.20684	1.65491	1.46605	4.26933e-05	0.000656284	None
GBP6	3.23103	2.67296	1.47229	4.27125e-05	0.000656284	None
DNAJB5	7.4816	7.20328	1.21278	4.30706e-05	0.000661285	None
NUDT16	9.39882	9.54859	0.901394	4.31469e-05	0.000661956	None
HOXD8	7.59609	7.09653	1.41379	4.35133e-05	0.000667072	None
ST6GALNAC5	6.23958	7.0052	0.588199	4.37033e-05	0.000669192	Significantly down-regulated in young
PSD2	3.04259	2.58466	1.37357	4.37176e-05	0.000669192	None
CREB3	10.2264	10.424	0.871983	4.40274e-05	0.000673312	None
PCBD2	8.62359	8.81872	0.873494	4.40724e-05	0.000673312	None
NLRP11	0.586159	0.348325	1.17922	4.40863e-05	0.000673312	None
CCDC45	9.06237	8.84319	1.16407	4.4215e-05	0.000674769	None
CSAD	8.75159	9.15061	0.758377	4.42814e-05	0.000675275	None
SERBP1	12.4531	12.3244	1.09332	4.44356e-05	0.000677117	None
IL32	9.77581	9.3013	1.38944	4.45104e-05	0.000677748	None
C13orf31	7.90872	7.62321	1.21884	4.45587e-05	0.000677974	None
SH3PXD2A	11.2411	10.9258	1.24424	4.47692e-05	0.000680666	None
C6orf141	6.64468	5.78776	1.81117	4.49047e-05	0.000682216	Significantly up-regulated in young
HES2	5.92331	5.14496	1.71516	4.51965e-05	0.000685949	Significantly up-regulated in young
SLC26A3	4.15246	3.17623	1.96731	4.52181e-05	0.000685949	Significantly up-regulated in young
HS2ST1	9.8789	9.67252	1.15379	4.55187e-05	0.000689993	None
PAQR8	7.74929	7.49481	1.19291	4.55646e-05	0.000690172	None
COL23A1	4.07331	3.6029	1.3855	4.59913e-05	0.000696116	None
ITGA1	9.5731	9.20007	1.29507	4.68744e-05	0.000708953	None
ENPP2	9.14364	8.62968	1.42796	4.70451e-05	0.000711005	None
DUSP28	6.63563	6.80371	0.89003	4.71602e-05	0.000712213	None
CD3G	4.65892	3.95535	1.62853	4.73961e-05	0.00071486	Significantly up-regulated in young
TIPARP	9.90498	9.60197	1.23371	4.74059e-05	0.00071486	None
FLG	3.73229	3.10451	1.54519	4.75518e-05	0.000716528	Significantly up-regulated in young
XPR1	10.4302	10.1506	1.21385	4.83244e-05	0.000727629	None
GTF2H5	9.23545	9.44794	0.863049	4.85825e-05	0.000730973	None
CNTN4	7.15548	6.44529	1.63601	4.86762e-05	0.000731839	Significantly up-regulated in young
OIT3	2.04284	1.65018	1.31281	4.87513e-05	0.000732425	None
ARRDC3	10.793	10.4763	1.24543	4.88759e-05	0.000733704	None
LOC100130872	6.21757	5.71406	1.41766	4.89088e-05	0.000733704	None
CABLES1	9.54371	9.80897	0.832044	4.91233e-05	0.000736378	None
KDM4DL	0.581506	0.367092	1.16023	4.92741e-05	0.000738093	None
SLC6A14	4.42929	3.47116	1.94279	4.99652e-05	0.000747892	Significantly up-regulated in young
FAM19A4	0.706455	0.425233	1.21522	5.0502e-05	0.00075537	None
PELI3	7.8775	8.14624	0.830047	5.06946e-05	0.000757692	None
C15orf39	9.51709	9.29037	1.17018	5.07728e-05	0.000758301	None
EML2	9.77054	10.0519	0.822838	5.08816e-05	0.000759368	None
PDE1B	7.10758	6.69978	1.32666	5.12074e-05	0.000763668	None
SLC1A1	9.04628	8.07173	1.96504	5.18601e-05	0.000772834	Significantly up-regulated in young
CRYBA2	0.257084	0.630331	0.772043	5.1927e-05	0.000773262	None
GK5	9.135	9.36756	0.851127	5.23958e-05	0.000779671	None
CYP2A6	3.03617	4.4826	0.36693	5.25248e-05	0.000781018	Significantly down-regulated in young
TMTC4	9.17773	8.90438	1.20861	5.33369e-05	0.000792513	None
LOC389705	2.41117	2.08136	1.25685	5.39199e-05	0.000800588	None
ASPN	11.1617	10.4917	1.59108	5.39765e-05	0.000800843	Significantly up-regulated in young
VEZT	10.7428	10.5534	1.14032	5.40815e-05	0.000801551	None
SPIN2B	6.54559	6.77852	0.850905	5.41033e-05	0.000801551	None
LDLRAD1	1.25965	1.78725	0.693707	5.41605e-05	0.000801813	None
TIAM2	6.33183	5.99037	1.26703	5.44828e-05	0.000805995	None
XKR5	2.03125	1.67377	1.28119	5.47248e-05	0.000808332	None
ASF1A	8.62605	8.81121	0.879556	5.47446e-05	0.000808332	None
MRC2	11.6168	11.1716	1.36153	5.47603e-05	0.000808332	None
ZNF518B	8.59357	8.17347	1.33802	5.51285e-05	0.000813159	None
TMEM133	5.99927	5.66637	1.25954	5.51675e-05	0.000813159	None
CORIN	6.6907	6.03463	1.57578	5.52853e-05	0.000814304	Significantly up-regulated in young
COQ7	9.12116	9.31147	0.876421	5.55121e-05	0.000817051	None
PCDHB11	4.74121	4.23099	1.42427	5.576e-05	0.000820105	None
VENTX	3.66212	4.11614	0.730006	5.58538e-05	0.000820359	None
AXL	10.3267	10.0316	1.22693	5.58582e-05	0.000820359	None
SLC22A4	6.11915	6.54472	0.744546	5.61857e-05	0.000824572	None
KCNB2	1.69265	1.27467	1.33605	5.62896e-05	0.000825499	None
C17orf51	6.91461	6.55295	1.2849	5.6389e-05	0.000826199	None
CST6	5.56993	4.78002	1.72897	5.64188e-05	0.000826199	Significantly up-regulated in young
ZNF334	5.89901	5.24764	1.57066	5.64802e-05	0.000826261	Significantly up-regulated in young
ACTBL2	1.65514	1.17708	1.39288	5.65045e-05	0.000826261	None
BMPER	4.18027	3.52491	1.57501	5.66778e-05	0.000828167	Significantly up-regulated in young
HOPX	7.73904	7.30112	1.35464	5.67544e-05	0.000828167	None
DLG5	11.8394	11.569	1.2061	5.67573e-05	0.000828167	None
RPL13P5	3.62254	3.86596	0.84474	5.72303e-05	0.000834468	None
PTCH1	6.86308	6.38616	1.39178	5.7731e-05	0.000841163	None
SLC8A3	2.43926	1.98613	1.36901	5.78027e-05	0.000841604	None
NAALAD2	3.90435	3.51125	1.31322	5.81006e-05	0.000845334	None
FAM55B	0.70231	0.47352	1.17185	5.82441e-05	0.000846815	None
COL16A1	10.97	10.5209	1.36517	5.8321e-05	0.000847326	None
CD96	6.62209	5.95429	1.58865	5.84763e-05	0.000848307	Significantly up-regulated in young
GNB4	10.299	9.93772	1.2846	5.8517e-05	0.000848307	None
TMEM43	11.1341	10.9735	1.11778	5.85474e-05	0.000848307	None
CWC22	9.19288	9.05604	1.09949	5.85559e-05	0.000848307	None
SLC47A2	1.64957	1.25937	1.31057	5.89664e-05	0.000853117	None
C3orf64	8.62729	8.37342	1.1924	5.8972e-05	0.000853117	None
AATK	5.67286	6.21168	0.688337	5.90745e-05	0.000853991	None
BACE1	9.94239	9.70323	1.18031	5.9288e-05	0.000856467	None
TRPM6	3.1151	2.54931	1.4802	5.94125e-05	0.000857655	None
CDH2	6.39566	5.80771	1.50312	5.96602e-05	0.000860617	Significantly up-regulated in young
MORF4L2	12.5035	12.7348	0.851894	6.03196e-05	0.000869511	None
PITX2	3.97553	3.41541	1.4744	6.04662e-05	0.000871006	None
CPEB1	3.60518	3.09137	1.42781	6.08183e-05	0.00087496	None
HMGCLL1	4.52399	3.71237	1.75518	6.0827e-05	0.00087496	Significantly up-regulated in young
MMP14	13.1026	12.6824	1.33807	6.09723e-05	0.000875513	None
ARSK	7.09526	6.81254	1.21648	6.09829e-05	0.000875513	None
CYGB	8.36816	7.99152	1.29831	6.09949e-05	0.000875513	None
STK17A	9.11035	8.86614	1.18445	6.12377e-05	0.000878375	None
NUCB2	11.2257	11.6158	0.763084	6.13249e-05	0.000878527	None
HAGH	9.30978	9.59445	0.820929	6.13349e-05	0.000878527	None
TSPAN18	8.69739	8.38408	1.24256	6.14019e-05	0.000878866	None
DMGDH	4.39857	3.94891	1.36572	6.15305e-05	0.00087975	None
KIF26B	8.41413	7.89865	1.42948	6.15504e-05	0.00087975	None
HEBP1	10.4683	10.8592	0.76268	6.2772e-05	0.000896579	None
REEP1	8.17688	8.69556	0.698009	6.28537e-05	0.000897113	None
SLC12A3	2.1324	1.66734	1.38038	6.29434e-05	0.000897762	None
CASK	10.4968	10.2182	1.21302	6.30924e-05	0.000899255	None
ARX	1.73892	2.60806	0.547473	6.37753e-05	0.00090835	Significantly down-regulated in young
C17orf59	7.6161	7.89556	0.8239	6.40734e-05	0.000911955	None
PLSCR4	8.8647	8.50784	1.28063	6.41563e-05	0.000912496	None
ANP32E	10.1856	9.90442	1.21518	6.42581e-05	0.000913302	None
TCN1	6.26034	5.00276	2.39093	6.43776e-05	0.000914361	Significantly up-regulated in young
CNRIP1	7.5695	7.24014	1.25645	6.45162e-05	0.000915687	None
C5orf54	7.12307	7.33781	0.861703	6.46493e-05	0.000916934	None
PLOD2	10.2478	9.8259	1.33973	6.47394e-05	0.000917044	None
KCNH8	2.94698	2.30535	1.56009	6.47474e-05	0.000917044	Significantly up-regulated in young
ZNF689	8.24159	7.82248	1.3371	6.48181e-05	0.000917404	None
SELV	0.376869	0.172297	1.15234	6.49165e-05	0.000917769	None
ANKRD53	3.33859	2.89764	1.35751	6.49344e-05	0.000917769	None
HAS2	6.16924	5.59257	1.49141	6.50337e-05	0.000918002	None
ZFP36L2	12.0573	11.6948	1.28568	6.50414e-05	0.000918002	None
HOMER1	7.06043	6.54297	1.43143	6.51713e-05	0.000918833	None
COL1A2	16.6261	16.0709	1.46943	6.51908e-05	0.000918833	None
DKKL1	2.53742	1.98741	1.46409	6.56392e-05	0.00092451	None
TREML3	0.539808	0.841771	0.811148	6.61148e-05	0.000930563	None
DKK3	10.3384	9.94881	1.30999	6.64271e-05	0.000934309	None
NFU1	8.94826	9.14476	0.872667	6.66855e-05	0.000937294	None
SERPINF1	11.8488	11.3829	1.38127	6.69841e-05	0.000940839	None
PCDHGA6	5.02458	4.52258	1.41618	6.70359e-05	0.000940914	None
UQCR10	10.0387	10.2711	0.851189	6.7103e-05	0.000941205	None
BEND6	5.3909	4.92582	1.38039	6.74843e-05	0.000945637	None
TBL2	10.0289	10.1935	0.892203	6.75122e-05	0.000945637	None
CCL19	7.48431	6.44275	2.05846	6.75606e-05	0.000945662	Significantly up-regulated in young
NCEH1	8.97592	9.2728	0.81401	6.8163e-05	0.000953436	None
ANXA1	11.138	10.7464	1.31177	6.83257e-05	0.000954766	None
GLIPR1	9.10827	8.78599	1.25031	6.83522e-05	0.000954766	None
GLRX	8.65765	9.0502	0.761779	6.85172e-05	0.000955835	None
C9orf173	1.21359	1.62967	0.749456	6.8523e-05	0.000955835	None
WDR5B	8.3483	8.51636	0.890039	6.86829e-05	0.000957407	None
CHST9	4.59216	3.77809	1.75816	6.95551e-05	0.000968898	Significantly up-regulated in young
VMO1	4.15969	4.632	0.720808	6.96522e-05	0.000969031	None
GALNS	8.65966	8.42207	1.17902	6.96602e-05	0.000969031	None
NRK	6.49061	5.79087	1.62422	6.97998e-05	0.000970309	Significantly up-regulated in young
THEG	1.68638	1.1614	1.43892	6.99849e-05	0.000972215	None
PRPH2	4.47526	3.94469	1.44449	7.04471e-05	0.000977965	None
FRMD5	3.20446	2.71007	1.40873	7.08122e-05	0.000982362	None
PPAPDC1A	6.92868	6.21047	1.64514	7.11216e-05	0.000985979	Significantly up-regulated in young
CMTM1	6.78166	6.50272	1.2133	7.14752e-05	0.000990205	None
FOXC1	7.20834	6.76243	1.36217	7.16326e-05	0.000991708	None
RAB26	6.91713	7.40243	0.714346	7.18022e-05	0.000993377	None
FOXC2	3.6527	3.18793	1.3801	7.20368e-05	0.000995945	None
ZBED1	10.7432	10.5712	1.12664	7.22257e-05	0.000997876	None
NINJ2	6.86691	6.45952	1.32628	7.2495e-05	0.00100091	None
SLAMF1	4.67351	4.02778	1.56453	7.26661e-05	0.00100259	Significantly up-regulated in young
NAA20	10.323	10.5285	0.867197	7.2935e-05	0.00100562	None
FZD9	2.38389	1.97639	1.32638	7.33748e-05	0.00101057	None
LINGO2	1.39436	1.02896	1.28824	7.33939e-05	0.00101057	None
EPHB6	6.09041	5.54054	1.46395	7.44291e-05	0.00102413	None
PREX1	12.3679	11.9668	1.32051	7.4592e-05	0.00102568	None
VPS33B	8.35542	8.22125	1.09746	7.47659e-05	0.00102737	None
GJB1	3.9617	4.92218	0.513886	7.49808e-05	0.00102963	Significantly down-regulated in young
GBP2	10.9574	10.6099	1.27235	7.53538e-05	0.00103405	None
CXCL2	4.53263	3.77389	1.69202	7.58162e-05	0.00103969	Significantly up-regulated in young
CCDC129	1.90605	1.33321	1.48745	7.58871e-05	0.00103996	None
PNPLA3	3.8418	3.11441	1.65563	7.61572e-05	0.00104296	Significantly up-regulated in young
CDH8	2.71902	2.27401	1.36132	7.66651e-05	0.0010492	None
OR2AG2	0.18396	0.0800822	1.07466	7.69711e-05	0.00105268	None
AGAP1	8.95122	9.15593	0.867714	7.75827e-05	0.00106033	None
DPP6	1.94521	1.42832	1.43086	7.76787e-05	0.00106093	None
APIP	8.4501	8.635	0.879715	7.79848e-05	0.00106414	None
CLCA4	1.88488	1.27984	1.52102	7.80187e-05	0.00106414	Significantly up-regulated in young
MRGPRF	6.84698	6.31866	1.44224	7.83148e-05	0.00106721	None
LOC220930	6.34058	6.11284	1.17099	7.83492e-05	0.00106721	None
ANKRD50	10.8776	10.526	1.27597	7.88566e-05	0.0010734	None
CYTH3	9.74181	9.42007	1.24984	7.90689e-05	0.00107557	None
STAMBPL1	6.50955	6.20133	1.23819	7.91565e-05	0.00107604	None
D2HGDH	8.17469	8.55634	0.767561	7.97457e-05	0.00108332	None
EGR1	12.1544	11.5506	1.51974	8.03817e-05	0.00109123	Significantly up-regulated in young
LOC286002	1.78919	1.28724	1.41613	8.14722e-05	0.00110482	None
C6orf226	5.93133	6.24878	0.802486	8.14915e-05	0.00110482	None
PTPLA	4.73986	4.24025	1.41382	8.16229e-05	0.00110586	None
BCDIN3D	7.94592	8.11725	0.888023	8.18366e-05	0.00110802	None
TCL1A	3.00149	2.19589	1.74787	8.23873e-05	0.00111466	Significantly up-regulated in young
COL5A1	13.2598	12.7534	1.42057	8.24368e-05	0.00111466	None
C2orf71	0.858689	0.565902	1.225	8.28655e-05	0.0011197	None
WWC2	9.2435	8.86233	1.30239	8.29458e-05	0.00112004	None
TBX4	1.80896	1.34137	1.3828	8.33613e-05	0.00112437	None
C8orf44	5.11554	5.34506	0.852914	8.339e-05	0.00112437	None
CNDP1	1.21546	0.874076	1.26697	8.34324e-05	0.00112437	None
PTGER4	7.50249	7.10128	1.32062	8.36958e-05	0.00112717	None
WDR82	11.5126	11.366	1.10694	8.38639e-05	0.00112869	None
EMX2OS	5.2254	4.69035	1.449	8.40082e-05	0.00112988	None
C8orf75	0.917373	1.43126	0.700335	8.45595e-05	0.00113654	None
ADAM23	4.91795	4.35131	1.48108	8.48218e-05	0.00113931	None
MEIS1	7.3783	7.04677	1.25835	8.5509e-05	0.00114778	None
ZCCHC18	3.47479	3.11111	1.2867	8.56479e-05	0.00114888	None
LOC401588	5.622	5.86638	0.844181	8.62575e-05	0.0011563	None
EDC3	9.77789	9.65855	1.08624	8.64075e-05	0.00115754	None
KLRK1	5.79088	5.19378	1.51267	8.65483e-05	0.00115866	Significantly up-regulated in young
CDK5RAP1	8.89621	9.04583	0.901484	8.67904e-05	0.00116114	None
SLC25A11	9.71044	9.90058	0.876523	8.80545e-05	0.00117701	None
PSMB1	11.1484	11.3437	0.873417	8.80928e-05	0.00117701	None
INSC	0.63729	1.02185	0.766011	8.8616e-05	0.0011818	None
RXFP3	0.83031	0.589683	1.18151	8.86514e-05	0.0011818	None
SSC5D	9.3166	8.8251	1.4059	8.86538e-05	0.0011818	None
NKAIN4	2.07091	1.53135	1.45353	8.86844e-05	0.0011818	None
PAPLN	8.16994	7.74466	1.34284	8.89089e-05	0.00118401	None
LRP1	13.0725	12.6958	1.2984	8.94321e-05	0.0011902	None
L3MBTL3	7.60973	7.35061	1.19675	9.01141e-05	0.00119849	None
TRAM2	10.2398	10.0149	1.16874	9.02964e-05	0.00120012	None
PPAPDC3	5.50127	5.11307	1.30876	9.04186e-05	0.00120096	None
ANGPTL1	5.8492	5.2621	1.50222	9.0803e-05	0.00120528	Significantly up-regulated in young
POLN	5.10678	5.5025	0.760107	9.10276e-05	0.00120747	None
RASL11B	7.41605	6.99752	1.33656	9.14834e-05	0.00121272	None
ANTXR2	9.56589	9.25569	1.23988	9.16176e-05	0.00121371	None
NCRNA00087	4.4508	4.02853	1.34003	9.17787e-05	0.00121505	None
CD46	12.792	13.0166	0.85585	9.2076e-05	0.00121819	None
USP31	9.15782	8.9281	1.17261	9.25068e-05	0.00122301	None
LOC400027	7.96337	8.1864	0.856764	9.25609e-05	0.00122301	None
ZNF740	9.83416	10.0145	0.882481	9.28623e-05	0.00122619	None
DHRS11	7.20368	7.45578	0.839672	9.30129e-05	0.00122738	None
NCOA7	9.37631	9.03009	1.27123	9.42316e-05	0.00124266	None
C1GALT1C1	9.21503	9.37547	0.894753	9.45145e-05	0.0012451	None
ABCC10	8.67808	8.52335	1.11321	9.45398e-05	0.0012451	None
LOC283404	0.653	0.413253	1.18079	9.47965e-05	0.00124767	None
BMP1	9.56907	9.21736	1.27607	9.49095e-05	0.00124817	None
AFMID	9.08991	9.35017	0.834942	9.49757e-05	0.00124817	None
LTBP1	10.2819	9.85718	1.34234	9.50189e-05	0.00124817	None
CD276	11.4733	11.2659	1.15462	9.5537e-05	0.00125416	None
VWDE	4.17732	3.32235	1.80872	9.56918e-05	0.00125538	Significantly up-regulated in young
C8orf38	8.44416	8.74147	0.813769	9.60881e-05	0.00125977	None
TMIGD2	1.962	1.51254	1.36552	9.62268e-05	0.00126077	None
TLX2	0.462381	0.735078	0.827771	9.63903e-05	0.0012621	None
FUT5	0.768594	0.488536	1.21424	9.65446e-05	0.0012633	None
RASA3	9.22461	8.93224	1.22465	9.67179e-05	0.00126436	None
DNAH3	2.34028	1.68376	1.57627	9.67498e-05	0.00126436	Significantly up-regulated in young
LIMCH1	10.0038	10.4166	0.75118	9.68481e-05	0.00126482	None
PRDM5	5.13316	4.7531	1.3014	9.75607e-05	0.00127331	None
ADAM6	13.8397	12.9919	1.79979	9.87913e-05	0.00128854	Significantly up-regulated in young
ZNF750	6.25742	6.74069	0.715353	9.92892e-05	0.0012942	None
COX17	8.94949	9.20538	0.83747	9.95504e-05	0.00129678	None
FAM82A2	9.94447	10.086	0.906589	9.99949e-05	0.00130173	None
GALNTL1	8.68138	8.11926	1.47644	0.000100326	0.0013052	None
ZNF683	4.96325	4.3507	1.52896	0.000100992	0.00131302	Significantly up-regulated in young
SYDE1	8.11376	7.80311	1.24026	0.000101207	0.00131498	None
VGLL4	11.1373	10.9955	1.10331	0.000101473	0.00131759	None
ABHD2	12.6739	12.2711	1.32202	0.000101645	0.00131898	None
C5orf4	8.95844	8.3869	1.48611	0.000101908	0.00132154	None
KIAA0317	9.83617	9.676	1.11741	0.000101997	0.00132185	None
PDK4	9.85362	9.26185	1.50709	0.000102277	0.00132464	Significantly up-regulated in young
SLC9A8	9.16268	9.35117	0.877522	0.000102638	0.00132846	None
FAM174A	8.67899	8.91007	0.851993	0.000102703	0.00132846	None
HTRA3	11.0793	10.5367	1.4566	0.000103068	0.00133233	None
LGALS7	2.8357	2.12353	1.63826	0.000103603	0.00133839	Significantly up-regulated in young
2022-09-07	11.669	11.5335	1.09848	0.000103736	0.00133925	None
FEM1B	11.2132	11.0113	1.15017	0.000103802	0.00133926	None
C8orf55	9.65681	9.95063	0.81574	0.000104036	0.00134142	None
SELT	11.137	11.3236	0.878707	0.000104373	0.00134492	None
DCI	9.82372	10.1212	0.813654	0.000104507	0.00134579	None
CD300LG	5.0064	4.13167	1.83367	0.000104579	0.00134585	Significantly up-regulated in young
RAB3B	3.26157	2.59113	1.59156	0.000105231	0.00135339	Significantly up-regulated in young
HAPLN3	7.90264	7.44655	1.37183	0.000105607	0.00135682	None
BTN1A1	1.18972	0.789037	1.32014	0.000105632	0.00135682	None
SFMBT1	8.42844	8.64462	0.860839	0.000105773	0.00135778	None
FAM176A	6.47573	6.09385	1.30304	0.00010636	0.00136445	None
DPYS	1.18823	0.850369	1.26388	0.000106997	0.00137175	None
FGF7	7.53038	7.05593	1.38939	0.000107089	0.00137206	None
CYB5D1	9.4408	9.67617	0.84947	0.000107594	0.00137766	None
SLAIN1	5.10846	4.4548	1.57315	0.000107671	0.00137779	Significantly up-regulated in young
LEPRE1	9.84227	9.5958	1.1863	0.000108608	0.0013889	None
NHEDC2	6.97399	6.5315	1.35895	0.000109049	0.00139365	None
IL33	7.59223	6.84088	1.68337	0.00010913	0.00139381	Significantly up-regulated in young
HDGFRP3	10.0042	9.70393	1.23139	0.000109535	0.00139811	None
C4orf22	0.72379	0.400641	1.25106	0.000109746	0.00139992	None
DRAM1	9.19484	8.9032	1.22403	0.000110568	0.00140952	None
SLC9A9	6.84111	6.49342	1.27252	0.000111382	0.001419	None
SDC3	11.2236	10.9598	1.20064	0.000111536	0.00142007	None
TRIM52	7.3262	7.52929	0.86869	0.000111914	0.00142399	None
IRF4	5.96193	5.3012	1.58088	0.000112436	0.00142973	Significantly up-regulated in young
ADH1C	3.92558	3.15787	1.70257	0.000112849	0.00143409	Significantly up-regulated in young
MRPL40	9.03676	9.2575	0.858124	0.000113041	0.00143563	None
LOX	9.81705	9.31092	1.42023	0.000113316	0.00143822	None
COPS5	10.2341	10.4252	0.875976	0.000113509	0.00143962	None
AUH	7.82891	7.99946	0.8885	0.000113569	0.00143962	None
SSBP3	9.31198	9.13196	1.1329	0.000113938	0.00144291	None
TAPBPL	8.89135	9.13317	0.845681	0.00011397	0.00144291	None
LOC654342	7.89427	7.60612	1.22107	0.000114088	0.0014435	None
OSGIN2	9.64475	9.88415	0.847094	0.000114179	0.00144375	None
LSAMP	4.41102	3.81344	1.51317	0.000114991	0.00145312	Significantly up-regulated in young
LOC25845	8.30201	8.4956	0.874431	0.000115187	0.00145468	None
CD3E	7.73003	7.07012	1.57998	0.000115486	0.00145755	Significantly up-regulated in young
PYCR2	10.5374	10.752	0.861817	0.0001158	0.00146061	None
LOH12CR1	6.6646	6.83094	0.891104	0.000116004	0.00146228	None
SPAG1	8.09385	8.41667	0.799508	0.000116147	0.00146316	None
TEAD2	9.81258	9.35264	1.37549	0.000116359	0.00146492	None
CCDC134	5.67113	5.89851	0.854185	0.000117356	0.00147656	None
MTMR2	9.32721	9.1096	1.16281	0.000117717	0.0014799	None
GREB1L	7.29996	6.58627	1.64	0.000117767	0.0014799	Significantly up-regulated in young
TWIST1	6.97372	6.47624	1.41175	0.000117899	0.00148063	None
TCF7L2	9.13439	8.78848	1.27095	0.000118173	0.00148316	None
APBA2	5.98327	5.47822	1.41917	0.00011851	0.00148647	None
CISD3	9.70088	9.95282	0.839763	0.000118918	0.00149066	None
GNPTAB	10.398	10.1736	1.16833	0.000119062	0.00149135	None
MYOM3	4.53018	4.08242	1.36392	0.00011912	0.00149135	None
SESTD1	10.2928	10.5932	0.811997	0.000119414	0.00149411	None
GDF10	4.26204	3.58135	1.6029	0.000120009	0.00150064	Significantly up-regulated in young
DTNB	8.57593	8.81478	0.84742	0.000120492	0.00150574	None
PIWIL4	4.67147	4.28468	1.30748	0.000121545	0.00151797	None
LOC728758	5.10371	5.31707	0.862526	0.00012222	0.00152545	None
TMEM145	4.31657	5.04839	0.602144	0.000122947	0.00153359	Significantly down-regulated in young
C9orf163	3.76944	4.09276	0.799228	0.000123391	0.00153818	None
FAM26E	7.28957	6.91031	1.30068	0.000123472	0.00153825	None
ZNF711	6.82057	6.25364	1.48137	0.000123633	0.00153931	None
CYP4X1	8.60067	9.482	0.542867	0.000123892	0.00154158	Significantly down-regulated in young
KCNN1	2.38246	1.99916	1.30432	0.000124858	0.00155265	None
GRIN2A	4.43137	3.91026	1.43506	0.000125139	0.00155508	None
PRDM6	5.26026	4.84578	1.33281	0.000125207	0.00155508	None
KLK3	1.92898	1.2055	1.65115	0.000125453	0.00155719	Significantly up-regulated in young
OSBP2	7.00183	7.33703	0.792678	0.000125848	0.00156113	None
CD40LG	4.27173	3.64626	1.54272	0.000126025	0.00156237	Significantly up-regulated in young
FRAS1	6.75164	6.1459	1.52176	0.000126236	0.00156378	Significantly up-regulated in young
SLC38A5	6.90744	6.33445	1.4876	0.000126293	0.00156378	None
RPS6KA3	9.51046	9.16496	1.27059	0.000126582	0.0015664	None
NCRNA00202	2.77901	3.33959	0.678031	0.00012704	0.00157112	None
GPR12	1.90428	1.34	1.47865	0.000127373	0.00157428	None
2022-09-11	11.3492	11.0658	1.21708	0.000128286	0.00158458	None
SUSD2	9.57508	9.0694	1.41979	0.000128786	0.0015898	None
SMTNL2	2.06962	1.63436	1.35215	0.000130073	0.0016047	None
ACPT	0.42799	0.211347	1.16203	0.00013035	0.00160715	None
ZNF22	9.39514	9.13212	1.19999	0.00013067	0.00161011	None
GAL	3.09331	2.4717	1.53859	0.000130922	0.00161224	Significantly up-regulated in young
NDUFAF3	9.74449	9.96837	0.856258	0.000131097	0.00161342	None
OSBPL3	8.30335	7.9833	1.24838	0.000132279	0.00162697	None
MGP	14.0222	14.721	0.616089	0.000132567	0.00162953	Significantly down-regulated in young
DMBT1	2.51554	1.91026	1.52127	0.000132704	0.00163023	Significantly up-regulated in young
RPL4	14.4873	14.27	1.16259	0.00013364	0.00164073	None
RAB33A	4.06422	3.71089	1.27751	0.000134318	0.00164806	None
SPRED1	9.98433	9.67807	1.23649	0.000134601	0.00165053	None
UQCC	9.63169	9.7909	0.895514	0.000134883	0.00165299	None
PIP4K2A	9.78224	9.56947	1.15891	0.000135214	0.00165604	None
MEOX2	6.31341	5.74873	1.47907	0.000137321	0.00168084	None
FCER1A	5.83332	5.23007	1.51914	0.000137902	0.00168693	Significantly up-regulated in young
CDH22	2.37236	1.8018	1.48511	0.000138132	0.00168873	None
NUAK1	9.33684	9.03822	1.22997	0.000138484	0.00169201	None
CNNM1	3.34045	2.70947	1.54861	0.000140024	0.00170979	Significantly up-regulated in young
PARP4	10.6783	10.4331	1.18526	0.000140127	0.00171003	None
GUCY2C	1.33903	1.64889	0.80672	0.000141336	0.00172374	None
STMN4	1.4251	0.945454	1.3944	0.000142484	0.0017367	None
DYNLRB1	10.8891	11.1088	0.858786	0.000142888	0.00174057	None
VAMP2	10.5571	10.7663	0.864983	0.000143473	0.00174585	None
SNX11	9.05742	9.20722	0.901376	0.000143494	0.00174585	None
ODZ1	3.66094	3.13713	1.43774	0.000143749	0.00174792	None
PAPPA	6.3577	5.92528	1.3495	0.000143938	0.00174916	None
SLC1A7	4.08694	3.60636	1.39531	0.000144079	0.00174982	None
KLK2	2.13082	1.56597	1.47924	0.000144625	0.00175541	None
ZNF277	8.7629	8.59657	1.1222	0.000145204	0.00176138	None
TMEM41B	9.64612	9.83331	0.878315	0.000145996	0.00176888	None
CR1L	1.04319	0.731814	1.24089	0.000145997	0.00176888	None
BMP8A	8.10736	7.72671	1.30193	0.000146545	0.00177446	None
SHC1	11.8936	11.744	1.10927	0.000147171	0.00178098	None
VSIG10	8.55664	8.81836	0.834093	0.000147434	0.0017831	None
CORO6	5.94402	5.13628	1.75047	0.000147661	0.00178479	Significantly up-regulated in young
SPINK4	0.919822	1.51046	0.66405	0.000148102	0.00178904	Significantly down-regulated in young
PLP1	4.60931	3.93015	1.60121	0.000148533	0.00179318	Significantly up-regulated in young
SSH1	10.1585	9.98543	1.12747	0.000149374	0.00180226	None
CLEC4C	1.0973	0.678275	1.33702	0.000149933	0.00180794	None
TCEA3	10.1614	10.4588	0.813714	0.000150057	0.00180835	None
TRIM63	2.00767	1.54303	1.37997	0.000150299	0.00181019	None
OLFM1	8.8131	8.27231	1.45477	0.000150398	0.0018103	None
ADAMTS6	6.15295	5.72254	1.34761	0.000150957	0.00181596	None
ZNF195	8.56052	8.40882	1.11087	0.000151467	0.00182102	None
CCNC	9.88244	10.0797	0.872202	0.000151928	0.00182547	None
TBC1D22B	8.45102	8.60032	0.901687	0.000152119	0.00182669	None
ITK	6.10874	5.45462	1.57365	0.000152469	0.00182897	Significantly up-regulated in young
PXDN	11.8733	11.538	1.26164	0.000152489	0.00182897	None
HEMGN	0.675644	0.433895	1.18243	0.000153568	0.00184082	None
MTMR11	8.36846	8.0422	1.25376	0.000153793	0.00184156	None
NAGLU	9.47586	9.69398	0.859684	0.000153883	0.00184156	None
NRAS	10.439	10.2236	1.16103	0.000153902	0.00184156	None
GPR143	5.85463	6.34063	0.714003	0.000154003	0.00184167	None
ARNTL2	5.45338	4.96255	1.40526	0.000154842	0.00185063	None
FAM181A	0.477708	0.285212	1.14274	0.00015508	0.00185237	None
FAM18B2	7.72934	7.91875	0.876968	0.000155287	0.00185376	None
PNMT	4.15445	3.3242	1.77799	0.000155411	0.00185415	Significantly up-regulated in young
MAL	3.49877	2.90236	1.51195	0.00015643	0.0018646	Significantly up-regulated in young
PEG10	10.3026	9.16502	2.20009	0.000156471	0.0018646	Significantly up-regulated in young
CHRNA4	0.843717	0.404923	1.35547	0.000157244	0.0018727	None
JAK2	8.89315	8.63735	1.194	0.000157788	0.00187808	None
PIK3R2	11.2028	11.0179	1.13674	0.000158182	0.00188167	None
PEX19	11.1951	11.3588	0.89271	0.000159662	0.00189645	None
TTL	9.46123	9.31882	1.10375	0.000159683	0.00189645	None
POTED	0.394762	0.740386	0.786967	0.00015972	0.00189645	None
C16orf57	9.30014	9.11825	1.13437	0.000159799	0.00189645	None
DIRAS1	7.47862	6.91084	1.48225	0.000160673	0.00190571	None
RGS2	8.63107	8.15058	1.39522	0.000160792	0.00190601	None
C1orf168	5.9557	5.22957	1.65419	0.000161262	0.00190929	Significantly up-regulated in young
NPAS3	5.53727	5.04404	1.40759	0.00016135	0.00190929	None
TMTC1	8.76752	8.2056	1.47622	0.000161396	0.00190929	None
FAM83A	4.2118	3.47092	1.67119	0.000161445	0.00190929	Significantly up-regulated in young
PDE1A	6.13461	5.72897	1.32468	0.000161664	0.00191076	None
NDUFAB1	9.86757	10.055	0.878198	0.000162776	0.00192279	None
PTEN	11.0914	10.8985	1.14306	0.000164238	0.00193893	None
GGT5	9.78544	9.41916	1.28902	0.00016451	0.00194101	None
SLC40A1	12.7494	12.1225	1.54426	0.000164788	0.00194316	Significantly up-regulated in young
MYH14	11.169	10.6692	1.41405	0.000165269	0.0019477	None
TMEM205	10.544	10.8149	0.828784	0.000165461	0.00194882	None
HR	7.46258	6.84183	1.53767	0.000165658	0.00195001	Significantly up-regulated in young
MAP3K4	9.42493	9.26247	1.11919	0.00016592	0.00195197	None
TTC18	6.36309	6.77731	0.750423	0.000166133	0.00195334	None
EXT2	10.8337	10.6736	1.11736	0.000166296	0.00195334	None
COG7	9.75278	9.92047	0.890264	0.000166326	0.00195334	None
ZNF853	7.97762	7.63509	1.26798	0.000167495	0.00196593	None
CC2D2A	8.17898	7.92081	1.19596	0.000167756	0.00196765	None
C14orf64	3.39298	2.83657	1.4706	0.000167849	0.00196765	None
KIAA1467	10.3615	10.8788	0.698674	0.000167933	0.00196765	None
HTR1B	1.63243	1.27683	1.27952	0.000168476	0.00197288	None
SOCS6	9.89069	10.1228	0.85141	0.000169225	0.00197984	None
LOC644538	6.03	5.70354	1.25393	0.000169292	0.00197984	None
TMEM108	5.56128	4.97402	1.50239	0.000169383	0.00197984	Significantly up-regulated in young
ZBTB7B	11.0481	11.2802	0.851395	0.000169461	0.00197984	None
AP1AR	9.49863	9.6974	0.871295	0.00017023	0.00198768	None
LY9	5.08273	4.44602	1.55478	0.000170391	0.00198842	Significantly up-regulated in young
CXCR6	5.7626	5.23388	1.44264	0.000170524	0.00198882	None
C1QTNF4	2.83397	2.35082	1.39779	0.000171495	0.001999	None
HEYL	8.81602	8.51633	1.23088	0.000171755	0.00200088	None
BCL11B	6.27765	5.67391	1.51964	0.000172161	0.00200271	Significantly up-regulated in young
FAM150B	1.70842	1.22047	1.40245	0.000172212	0.00200271	None
GPX8	9.93756	9.58855	1.27369	0.000172219	0.00200271	None
DSEL	8.33888	7.88905	1.36588	0.000172307	0.00200271	None
MED7	7.75517	7.89665	0.906586	0.000173279	0.00201202	None
PTH2R	3.76361	3.27281	1.40523	0.000173376	0.00201202	None
ELMOD1	2.21509	1.82587	1.30968	0.000173406	0.00201202	None
APLN	6.66304	7.06613	0.756238	0.000173541	0.00201244	None
SERP1	12.2057	12.396	0.876414	0.000174605	0.00202362	None
TNNT3	3.44971	2.71001	1.66983	0.000175728	0.00203547	Significantly up-regulated in young
SGK223	9.88869	9.45529	1.35041	0.000176328	0.00203996	None
DSE	9.4481	9.18596	1.19925	0.000176376	0.00203996	None
CYP24A1	2.68148	1.91765	1.698	0.000176417	0.00203996	Significantly up-regulated in young
SRA1	9.1564	9.35367	0.8722	0.000176521	0.00204	None
SIRPG	4.61816	3.99337	1.54199	0.000176747	0.00204145	Significantly up-regulated in young
ST3GAL2	8.73072	8.4723	1.19617	0.000177135	0.00204476	None
PALM2	5.04944	4.69773	1.27607	0.000177309	0.0020456	None
WDR63	3.43374	2.8821	1.46575	0.000177638	0.00204824	None
C8orf31	3.17041	2.77357	1.31662	0.000177967	0.00205087	None
MYL12A	12.5464	12.3912	1.11358	0.000178289	0.00205289	None
STX19	2.83572	2.37496	1.37626	0.000178345	0.00205289	None
GPC6	8.08673	7.50398	1.4977	0.000179057	0.00205992	None
RAPGEFL1	8.22276	7.74915	1.38858	0.000179541	0.00206432	None
GPR182	1.33874	1.02829	1.24009	0.000181121	0.0020813	None
FN3K	8.54908	8.82578	0.825477	0.00018178	0.00208769	None
LOC150381	5.18108	5.57061	0.763377	0.000183097	0.00210162	None
CAV1	10.7183	10.3546	1.28666	0.000183811	0.00210862	None
PRKAA2	8.2417	7.51112	1.6593	0.000184531	0.00211569	Significantly up-regulated in young
NEDD4L	10.5458	10.8136	0.830616	0.000185648	0.00212729	None
CCDC102B	6.01422	5.74172	1.2079	0.000186325	0.00213385	None
MAP3K3	9.68624	9.5149	1.1261	0.000186489	0.00213395	None
CSMD1	3.33201	2.65069	1.60361	0.000186544	0.00213395	Significantly up-regulated in young
BRP44L	8.48154	8.67966	0.871688	0.000187442	0.00214301	None
ANKRD29	5.87702	5.35479	1.43617	0.000187718	0.00214496	None
EPDR1	7.77336	7.34293	1.34763	0.000188642	0.00215429	None
PADI4	1.01147	0.666996	1.26968	0.000189228	0.00215977	None
NPRL2	8.80241	8.98445	0.881454	0.000190185	0.00216948	None
LRRC4B	3.72645	3.28959	1.35365	0.000190556	0.00217148	None
SLC11A1	6.07463	6.47892	0.755606	0.000190575	0.00217148	None
PNMAL2	5.94109	5.56157	1.3009	0.000190785	0.00217265	None
RAB2A	10.2947	10.4688	0.886289	0.000192094	0.00218634	None
KIAA0427	9.74817	9.49907	1.18846	0.000192418	0.0021888	None
PDCD7	8.88993	8.7725	1.0848	0.000192554	0.00218911	None
SDF2	9.78476	9.94696	0.893666	0.000192784	0.00219037	None
CCDC51	8.16106	8.34922	0.877721	0.000192881	0.00219037	None
SPSB1	9.43988	9.11957	1.2486	0.000193257	0.00219342	None
PTENP1	8.17926	7.95993	1.16419	0.000194421	0.00220539	None
GPR37L1	3.59248	2.97259	1.53676	0.000194636	0.00220659	Significantly up-regulated in young
CRYGN	1.9197	1.536	1.30468	0.000195391	0.00221392	None
LRRC55	4.70312	4.31424	1.30938	0.000195558	0.00221458	None
SGCB	9.86984	9.59343	1.21118	0.000195923	0.00221747	None
CD9	12.7777	12.989	0.863777	0.000196997	0.00222838	None
C2orf89	4.22976	3.71201	1.43171	0.000197171	0.00222911	None
NOL4	1.66395	1.12715	1.45075	0.000198102	0.00223839	None
C9orf37	6.87328	7.10417	0.852111	0.000198725	0.00224303	None
LRRN4CL	5.56446	5.01034	1.46828	0.000198734	0.00224303	None
BIRC3	8.43725	7.96943	1.38302	0.000200284	0.00225814	None
PDXDC1	12.1843	12.381	0.872545	0.000200295	0.00225814	None
MCTS1	9.70915	9.83956	0.913573	0.000200461	0.00225875	None
VEGFC	7.5827	7.31258	1.2059	0.000201214	0.00226499	None
SPARC	15.8681	15.4853	1.30385	0.000201238	0.00226499	None
CIB2	5.85901	5.42377	1.35214	0.000201543	0.00226716	None
ABCD2	4.03511	3.47475	1.47464	0.000202061	0.00226977	None
ATP11A	8.9014	8.59492	1.23668	0.00020207	0.00226977	None
INCA1	4.01484	4.28092	0.831574	0.000202183	0.00226977	None
PROCR	8.00618	7.7305	1.21057	0.000202222	0.00226977	None
ACSBG1	2.52615	2.24379	1.21619	0.00020383	0.00228655	None
ADAMTS9	8.13441	7.74934	1.30592	0.000204043	0.0022868	None
FIBIN	8.90392	8.39535	1.42264	0.000204078	0.0022868	None
NTM	8.24907	7.86482	1.30518	0.000204391	0.00228905	None
TAF9	10.2424	10.3811	0.908341	0.000204691	0.00229114	None
LRRC32	10.1722	9.82374	1.27316	0.000205137	0.00229486	None
TMEM129	9.69262	9.89977	0.866247	0.000205343	0.00229528	None
HOMER2	8.8441	8.45552	1.30911	0.0002054	0.00229528	None
CHN1	7.7971	7.50048	1.22827	0.000205542	0.0022956	None
FAM165B	8.23636	8.40869	0.887414	0.00020589	0.00229703	None
SPAST	9.16798	9.02048	1.10764	0.000205897	0.00229703	None
ADAM29	1.76469	1.1056	1.5791	0.000206837	0.00230504	Significantly up-regulated in young
PTPLAD2	8.30335	8.72752	0.74527	0.000206842	0.00230504	None
ARHGAP31	9.40588	9.10922	1.2283	0.000207056	0.00230616	None
NUDT6	6.37485	6.60361	0.853373	0.00020806	0.00231606	None
MGA	10.1064	9.88058	1.16942	0.000208295	0.00231741	None
SLC6A11	2.51335	1.81663	1.62081	0.000208914	0.00232302	Significantly up-regulated in young
CNTNAP2	8.28588	7.31409	1.96128	0.000209413	0.00232729	Significantly up-regulated in young
TRIM7	3.97018	4.43283	0.725652	0.000210722	0.00234056	None
KIAA1984	3.93651	4.36076	0.745224	0.000211606	0.00234909	None
LOXL1	10.3594	10.0038	1.27953	0.000212471	0.00235666	None
C2orf58	2.54622	2.20748	1.26465	0.00021252	0.00235666	None
C17orf68	9.47857	9.68567	0.866278	0.000212711	0.00235749	None
DOK6	5.58144	5.17831	1.32237	0.000213126	0.0023608	None
PLEKHA4	9.26661	8.82039	1.36247	0.000214237	0.00237181	None
FAM59A	6.60526	6.13435	1.38599	0.000214609	0.00237463	None
BMPR2	11.5789	11.3724	1.1539	0.00021493	0.00237688	None
SCN3B	4.45885	3.89982	1.47328	0.000215247	0.0023791	None
PLCL2	7.3905	7.04515	1.27046	0.00021539	0.00237938	None
ZNF677	4.83406	4.42418	1.32857	0.000215594	0.00238034	None
CAMK2D	9.4437	9.07365	1.2924	0.00021771	0.00240239	None
ZEB2	9.40359	9.06563	1.26397	0.000218478	0.00240956	None
TMEM186	7.98796	8.18718	0.87102	0.000219097	0.00241507	None
DOCK11	8.34053	7.94042	1.31961	0.000219949	0.00242314	None
FUNDC1	8.61799	8.8048	0.878547	0.000223204	0.00245767	None
CMA1	2.77667	2.14731	1.54688	0.000223332	0.00245774	Significantly up-regulated in young
CD27	6.61597	6.00867	1.5234	0.000223646	0.00245987	Significantly up-regulated in young
S100PBP	9.24707	9.11841	1.09327	0.000225067	0.00247415	None
AFAP1	10.3595	10.1251	1.17641	0.000228222	0.00250748	None
FMO6P	0.573685	0.363384	1.15693	0.000228858	0.00251091	None
HINT2	8.79741	9.01884	0.857714	0.000228863	0.00251091	None
GPR174	3.24881	2.67057	1.49302	0.000228906	0.00251091	None
LASS3	1.91605	1.44885	1.38242	0.000229387	0.00251483	None
PCDHGC3	10.8044	10.5185	1.21918	0.000229608	0.00251588	None
MGC29506	7.75273	7.05715	1.61953	0.000230325	0.00252238	Significantly up-regulated in young
TINAGL1	9.02858	8.59673	1.34896	0.00023096	0.00252797	None
KERA	4.52945	3.93442	1.5105	0.000231329	0.00253064	Significantly up-regulated in young
OSBPL7	7.86709	7.58272	1.21788	0.000231518	0.00253134	None
MYL7	2.17045	1.44447	1.65403	0.000232086	0.00253619	Significantly up-regulated in young
KLHL2	8.52216	8.25225	1.20574	0.000232644	0.00254092	None
GPX7	7.73561	7.40433	1.25813	0.000233019	0.00254365	None
LOC284578	1.79525	1.37416	1.33894	0.000233409	0.00254653	None
KLRD1	4.41352	3.91323	1.41449	0.000234139	0.00255312	None
PIGL	5.64267	5.89639	0.838731	0.000234888	0.00255991	None
ANKRD2	1.9746	1.54408	1.34772	0.000235044	0.00256023	None
HIST1H2AJ	1.10071	0.797669	1.23374	0.000235475	0.00256355	None
SLC7A13	2.1964	2.65214	0.72914	0.000235685	0.00256447	None
RBBP7	11.631	11.8632	0.851318	0.000236202	0.00256872	None
COPZ1	12.0337	12.1746	0.90694	0.000236467	0.00256994	None
ITGB1	13.5715	13.3818	1.14053	0.000236568	0.00256994	None
GPR161	6.49959	6.16461	1.26136	0.000237635	0.00258014	None
ACSM3	5.27674	4.85115	1.34312	0.000238933	0.00259285	None
MOAP1	9.82364	9.99495	0.888035	0.000239913	0.00260209	None
NKAIN2	3.02208	2.59681	1.34282	0.000241228	0.00261496	None
C21orf119	6.14536	6.40227	0.836876	0.000242158	0.00262364	None
SCLY	7.75406	7.90298	0.901924	0.000242578	0.00262678	None
ITGA9	7.17686	6.7696	1.32617	0.000243034	0.00263032	None
LOC257358	1.55953	1.28674	1.20814	0.000244431	0.00264402	None
ANKRD34A	4.51143	4.15392	1.28121	0.000244969	0.00264843	None
PFKM	9.8178	9.5629	1.19325	0.000245624	0.0026541	None
SAMD3	4.5774	4.02241	1.46915	0.000245838	0.002655	None
NT5E	8.35887	7.99745	1.28469	0.000246375	0.00265938	None
KCTD1	9.47693	9.21347	1.20036	0.000247465	0.00266955	None
KRT6B	6.93839	5.87257	2.09336	0.000247581	0.00266955	Significantly up-regulated in young
CRTAM	4.405	3.90701	1.41224	0.00024783	0.00267083	None
FSIP1	8.49724	7.86557	1.54936	0.000248472	0.00267612	Significantly up-regulated in young
PLD5	1.3848	0.987537	1.31701	0.000248695	0.00267612	None
ATP6V1H	10.3398	10.5399	0.870516	0.000248717	0.00267612	None
OR10A3	0.225714	0.105611	1.08681	0.000251032	0.00269959	None
BPHL	8.69162	8.8694	0.884063	0.000252554	0.00271452	None
LRIT2	0.288054	0.141396	1.107	0.000252954	0.00271738	None
CECR5	8.88592	9.09122	0.867356	0.000253379	0.0027205	None
HIST1H3H	4.68512	4.02232	1.58315	0.000253853	0.00272415	Significantly up-regulated in young
PSAT1	5.56653	5.04538	1.43509	0.000254104	0.00272457	None
RTN4IP1	6.90829	7.08638	0.883875	0.000254161	0.00272457	None
ZNF831	4.6694	4.04491	1.54167	0.000254404	0.00272574	Significantly up-regulated in young
KIAA1524	7.12003	6.78944	1.25753	0.00025466	0.00272704	None
CCR2	6.09883	5.56411	1.44867	0.000255139	0.00273073	None
C15orf51	2.40381	2.01719	1.30733	0.000255598	0.00273419	None
SGCE	8.98785	8.51354	1.38925	0.000256054	0.00273763	None
SNAP23	10.6623	10.5328	1.09393	0.000256585	0.00274186	None
GLYATL1	5.37992	6.18226	0.57342	0.000256997	0.00274482	Significantly down-regulated in young
EHD2	11.1611	10.8767	1.21786	0.000257994	0.00275402	None
SEMA3E	7.37782	6.59141	1.72478	0.000260432	0.00277858	Significantly up-regulated in young
ADCY3	9.81952	9.611	1.1555	0.00026107	0.00278281	None
ESRRB	2.30308	1.881	1.33985	0.000261103	0.00278281	None
TMC4	11.0568	11.3124	0.837621	0.000261642	0.00278709	None
TWIST2	4.67664	4.16997	1.42077	0.000261964	0.00278906	None
CDRT4	7.65705	7.90538	0.841873	0.000263148	0.00279975	None
PCDHGB4	5.23276	4.59521	1.55569	0.000263245	0.00279975	Significantly up-regulated in young
TGM2	10.5813	10.1943	1.30768	0.000263522	0.00280123	None
CA4	2.36144	1.64349	1.64484	0.000263692	0.00280157	Significantly up-regulated in young
KIAA1279	9.73923	9.88939	0.901149	0.000264532	0.00280819	None
ROR1	5.35094	4.82141	1.44347	0.000264592	0.00280819	None
C18orf34	3.1765	2.67438	1.4163	0.000264781	0.00280873	None
FMNL3	10.0824	9.83973	1.18322	0.000265661	0.00281659	None
CHST8	7.06108	6.15095	1.87921	0.000266924	0.00282851	Significantly up-regulated in young
PCDHGB5	6.87261	6.14918	1.65111	0.000267516	0.0028333	Significantly up-regulated in young
HIST1H2BI	0.385042	0.238506	1.10691	0.000267913	0.00283601	None
PCDHB10	6.13983	5.76483	1.29684	0.000268442	0.00284013	None
RSPH9	3.04358	2.54927	1.40865	0.000269852	0.00285356	None
TRPS1	12.985	13.3303	0.787169	0.000270173	0.00285547	None
TBX6	4.98128	5.30927	0.796642	0.000270771	0.00285808	None
C1QBP	10.4283	10.6244	0.872921	0.000270824	0.00285808	None
RASSF9	4.57593	4.14322	1.34977	0.000270891	0.00285808	None
ANKRD16	7.4095	7.58439	0.885834	0.000270984	0.00285808	None
PID1	6.39377	5.94397	1.36586	0.000271592	0.00286301	None
PNLDC1	1.87076	1.35109	1.43362	0.000273635	0.00288304	None
GPR87	4.00168	3.35436	1.56626	0.000273857	0.00288389	Significantly up-regulated in young
COL25A1	2.89359	2.51019	1.30441	0.000276168	0.00290672	None
KLC4	8.92607	9.1098	0.880428	0.00027791	0.00292353	None
MLPH	12.6599	12.9564	0.814187	0.000279795	0.00294184	None
WDR91	8.50359	8.34232	1.11827	0.00028096	0.00295256	None
TMPRSS6	5.90476	6.71496	0.570303	0.000281858	0.00296046	Significantly down-regulated in young
ATOH7	0.716806	0.502417	1.16021	0.00028564	0.00299863	None
MFSD5	9.70599	9.86424	0.896107	0.000286064	0.00300153	None
HAAO	5.95298	5.58744	1.28836	0.000287041	0.00300898	None
C4orf32	9.62297	9.92391	0.811725	0.000287071	0.00300898	None
SGSM3	9.91896	10.1368	0.859853	0.00028783	0.00301537	None
MYH11	10.3284	9.71181	1.53329	0.000289099	0.00302633	Significantly up-regulated in young
C14orf176	3.77324	3.49542	1.21237	0.000289174	0.00302633	None
FREM2	5.39356	4.4063	1.98242	0.000291683	0.00305102	Significantly up-regulated in young
TLK2	9.53828	9.36231	1.12972	0.000292065	0.00305319	None
MYLK4	4.46699	4.18238	1.21808	0.000292192	0.00305319	None
C6orf155	5.41993	5.95987	0.6878	0.000293731	0.00306769	None
KLRC4	1.50177	1.06995	1.34894	0.000294097	0.00306993	None
IGFBP7	12.5632	12.3152	1.18757	0.000294974	0.0030775	None
BMP7	6.41122	5.73996	1.59246	0.000295349	0.00307855	Significantly up-regulated in young
KIAA0748	4.88559	4.36388	1.43565	0.000295505	0.00307855	None
GIN1	7.16864	7.31644	0.902626	0.00029553	0.00307855	None
ZNF280C	6.58876	6.38959	1.14803	0.000297601	0.00309854	None
DHRS1	8.84571	9.05484	0.86506	0.00029816	0.00310276	None
CLEC11A	8.41428	7.9917	1.34032	0.000298775	0.00310757	None
LUZP1	9.82327	9.61916	1.15198	0.000299079	0.00310913	None
AEBP1	13.8536	13.411	1.35904	0.000299469	0.00311159	None
P4HA3	7.67754	7.22244	1.37088	0.000299927	0.00311338	None
ZNF485	6.1659	6.42289	0.836833	0.000300078	0.00311338	None
FKBP14	7.84756	7.56582	1.21566	0.000300192	0.00311338	None
APOLD1	9.46192	9.10474	1.28092	0.000300255	0.00311338	None
MMP7	8.68378	7.94436	1.6695	0.000300569	0.00311504	Significantly up-regulated in young
NDUFB6	9.21968	9.38449	0.89205	0.000300794	0.00311578	None
C1orf144	11.5579	11.4529	1.07553	0.000302439	0.00313122	None
IFFO2	9.02173	8.72022	1.23244	0.000303426	0.00313984	None
MAPK3	10.6847	10.8604	0.885342	0.000304111	0.00314532	None
H6PD	11.1857	10.9976	1.13928	0.000305204	0.00315502	None
SLC30A2	2.76457	3.53439	0.586488	0.000305977	0.0031614	Significantly down-regulated in young
MAS1L	0.788365	0.532681	1.1939	0.000307824	0.00317886	None
FTSJ3	10.3605	10.184	1.13013	0.000308124	0.00318034	None
ARL17A	6.41012	6.63654	0.854754	0.000310642	0.0032047	None
CDH23	6.50895	6.05255	1.37212	0.000311305	0.00320991	None
ICAM4	2.50927	2.14783	1.2847	0.000311954	0.00321496	None
PPP1R3E	6.17698	6.39592	0.859196	0.000313412	0.00322835	None
DRAM2	9.98625	10.1673	0.882052	0.000313653	0.00322919	None
COL4A4	4.93627	4.45824	1.39285	0.000314494	0.00323621	None
KLC1	10.4351	10.3061	1.09359	0.000315554	0.00324481	None
PSMB6	10.2718	10.4667	0.873636	0.000315649	0.00324481	None
F7	5.90233	6.60908	0.612696	0.000316321	0.00325006	Significantly down-regulated in young
MYL9	12.1551	11.8175	1.26372	0.000317105	0.00325647	None
NUDT12	8.9444	9.2097	0.832028	0.000318112	0.00326516	None
STOML3	0.560179	0.2604	1.23096	0.000319316	0.00327585	None
MUC12	2.03972	1.61499	1.34232	0.000319538	0.00327647	None
TMEM119	9.90522	9.47903	1.34368	0.000319949	0.00327798	None
VPS13C	10.6746	10.3937	1.21496	0.000320008	0.00327798	None
ZNF594	7.47581	7.71107	0.849533	0.000320544	0.00328181	None
LOC284661	0.187014	0.0790608	1.0777	0.000320849	0.00328273	None
PTPN21	8.64511	8.32602	1.24754	0.000320957	0.00328273	None
KLRG1	4.79539	4.41201	1.3044	0.000322264	0.00329281	None
KCTD12	11.018	10.7117	1.23654	0.000322308	0.00329281	None
DAPL1	2.75912	2.01637	1.67336	0.000322574	0.00329281	Significantly up-regulated in young
NUDT9P1	1.54816	1.2973	1.18991	0.000322592	0.00329281	None
KCNK1	8.27279	7.45753	1.75961	0.000322816	0.00329344	Significantly up-regulated in young
ANKRD55	2.36705	1.94825	1.33681	0.000322995	0.0032936	None
ZSWIM3	6.67483	6.84071	0.891384	0.000325039	0.00331279	None
COL1A1	17.0284	16.5119	1.43055	0.000326006	0.00332097	None
APH1B	9.16336	9.39233	0.853243	0.000326398	0.00332329	None
ENPP4	8.97346	9.31921	0.786901	0.000328859	0.00334667	None
THTPA	8.5402	8.71448	0.886207	0.000329826	0.00335483	None
C10orf10	10.3113	9.8753	1.35282	0.000331467	0.00336898	None
C5orf62	8.98429	8.72682	1.19538	0.000331549	0.00336898	None
ANKS6	6.85568	6.47696	1.30019	0.000333386	0.00338595	None
[truncated: 18,285 more rows]

## Sheet: Table S2 DEG Cohort-A
Supplementary Table 2. Differentially expressed genes between younger versus older group in microarray-cohort-A.
Microarray-cohort-A
Probeset	Gene	FC	AveExpr	t	P.Value	adj.P.Val	B	DEGs
205242_at	CXCL13	3.93317	5.33358	9.1898	2.92434e-19	1.30326e-15	32.8008	Significantly up-regulated in young
217022_s_at	IGH	3.03314	8.61649	7.72385	3.15747e-14	3.35038e-11	21.6735	Significantly up-regulated in young
205239_at	AREG	2.97283	5.80009	10.2035	3.81098e-23	2.83067e-19	41.4111	Significantly up-regulated in young
212592_at	JCHAIN	2.60084	6.28301	8.09944	1.89824e-15	3.52488e-12	24.3686	Significantly up-regulated in young
209351_at	KRT14	2.57043	6.30394	6.44012	1.99011e-10	5.61337e-08	13.3145	Significantly up-regulated in young
211756_at	PTHLH	2.51539	4.52596	8.59507	3.92651e-17	1.24992e-13	28.0914	Significantly up-regulated in young
209278_s_at	TFPI2	2.49855	3.9802	5.5635	3.53821e-08	3.80879e-06	8.39709	Significantly up-regulated in young
214087_s_at	MYBPC1	2.47756	5.07045	8.05046	2.75609e-15	4.72414e-12	24.011	Significantly up-regulated in young
212768_s_at	OLFM4	2.43612	3.43181	6.54406	1.03099e-10	3.10452e-08	13.9409	Significantly up-regulated in young
213674_x_at	IGHD	2.32784	4.32769	7.04147	3.91018e-12	2.12514e-09	17.0629	Significantly up-regulated in young
206143_at	SLC26A3	2.29991	4.10237	6.92573	8.52734e-12	3.95864e-09	16.3182	Significantly up-regulated in young
204455_at	DST	2.29676	5.42418	7.78422	2.02463e-14	2.25574e-11	22.0993	Significantly up-regulated in young
204560_at	FKBP5	2.21511	3.55494	7.67874	4.3925e-14	4.07826e-11	21.3573	Significantly up-regulated in young
205044_at	GABRP	2.12705	5.01632	6.69232	3.97229e-11	1.45106e-08	14.85	Significantly up-regulated in young
216918_s_at	DST	2.09154	4.44257	7.94601	6.06674e-15	9.01234e-12	23.2544	Significantly up-regulated in young
204712_at	WIF1	2.07478	3.58718	6.00445	2.83648e-09	5.35637e-07	10.7883	Significantly up-regulated in young
206560_s_at	MIA	2.06958	4.50008	7.17681	1.54936e-12	9.59013e-10	17.9476	Significantly up-regulated in young
208305_at	PGR	2.06904	4.69991	5.8532	6.86973e-09	1.07641e-06	9.94914	Significantly up-regulated in young
217378_x_at		2.06559	5.86558	4.89641	1.16699e-06	6.10423e-05	5.10307	Significantly up-regulated in young
210355_at	PTHLH	2.00537	4.25816	7.40938	3.049e-13	2.34279e-10	19.5023	Significantly up-regulated in young
214677_x_at	IGLC1	1.9883	8.87065	6.38897	2.74139e-10	7.63581e-08	13.0096	Significantly up-regulated in young
218541_s_at	TCIM	1.98732	5.65489	7.20563	1.26975e-12	8.45961e-10	18.1378	Significantly up-regulated in young
206300_s_at	PTHLH	1.96655	4.25606	7.20325	1.29079e-12	8.45961e-10	18.1221	Significantly up-regulated in young
215176_x_at	IGKC	1.95372	6.95997	5.27484	1.68491e-07	1.29465e-05	6.92345	Significantly up-regulated in young
205157_s_at	KRT17	1.95355	5.03343	5.90373	5.12328e-09	8.39427e-07	10.2273	Significantly up-regulated in young
215121_x_at	IGL	1.94153	8.74743	5.74395	1.28557e-08	1.73614e-06	9.35527	Significantly up-regulated in young
203397_s_at	GALNT3	1.93602	5.7753	6.27018	5.71866e-10	1.40952e-07	12.31	Significantly up-regulated in young
203256_at	CDH3	1.92889	5.03672	5.83293	7.72286e-09	1.16276e-06	9.83816	Significantly up-regulated in young
210643_at	TNFSF11	1.92788	3.68892	7.71598	3.345e-14	3.38803e-11	21.6182	Significantly up-regulated in young
211644_x_at	IGKC	1.92785	6.33168	4.49712	7.83894e-06	0.000259162	3.32126	Significantly up-regulated in young
202036_s_at	SFRP1	1.9273	5.51147	6.71301	3.4721e-11	1.35069e-08	14.9784	Significantly up-regulated in young
213456_at	SOSTDC1	1.92529	3.40293	6.30769	4.53957e-10	1.1627e-07	12.5296	Significantly up-regulated in young
209138_x_at	IGLC1	1.92488	8.76037	5.94433	4.04114e-09	6.92682e-07	10.4524	Significantly up-regulated in young
203913_s_at	HPGD	1.88658	3.68284	5.3779	9.73231e-08	8.538e-06	7.44117	Significantly up-regulated in young
213033_s_at	NFIB	1.87521	3.91556	5.81967	8.33553e-09	1.23007e-06	9.7658	Significantly up-regulated in young
218730_s_at	OGN	1.87214	4.51908	5.41069	8.15716e-08	7.41902e-06	7.60784	Significantly up-regulated in young
217281_x_at	IGH	1.87071	4.62786	4.60508	4.74969e-06	0.000176986	3.78886	Significantly up-regulated in young
206641_at	TNFRSF17	1.85968	3.34517	5.41535	7.95402e-08	7.32395e-06	7.63165	Significantly up-regulated in young
209443_at	SERPINA5	1.85566	6.09841	5.67018	1.9513e-08	2.35031e-06	8.96014	Significantly up-regulated in young
204855_at	SERPINB5	1.84944	4.49111	5.11655	3.84425e-07	2.56471e-05	6.14651	Significantly up-regulated in young
205862_at	GREB1	1.83679	5.93143	8.43749	1.37539e-16	3.40531e-13	26.8876	Significantly up-regulated in young
204636_at	COL17A1	1.82672	3.34839	6.14342	1.23692e-09	2.75622e-07	11.5766	Significantly up-regulated in young
216401_x_at		1.82616	5.46056	4.50914	7.41721e-06	0.000249288	3.37283	Significantly up-regulated in young
216576_x_at	IGKC	1.81961	5.94935	4.98447	7.52281e-07	4.29191e-05	5.51529	Significantly up-regulated in young
207802_at	CRISP3	1.81042	2.7353	3.9389	8.85309e-05	0.00180488	1.07309	Significantly up-regulated in young
202037_s_at	SFRP1	1.80616	6.48883	6.59477	7.45563e-11	2.33991e-08	14.2498	Significantly up-regulated in young
220677_s_at	ADAMTS8	1.80199	3.36028	7.81625	1.59749e-14	1.94222e-11	22.3264	Significantly up-regulated in young
201645_at	TNC	1.80147	6.45821	6.96217	6.67888e-12	3.3824e-09	16.5515	Significantly up-regulated in young
216984_x_at	IGL	1.79953	5.70454	4.65966	3.67239e-06	0.000145868	4.02926	Significantly up-regulated in young
202965_s_at	CAPN6	1.79169	3.49785	6.60565	6.95266e-11	2.24531e-08	14.3164	Significantly up-regulated in young
205767_at	EREG	1.76893	2.97496	5.36704	1.03162e-07	8.87553e-06	7.38618	Significantly up-regulated in young
204268_at	S100A2	1.76792	5.22957	6.63236	5.85501e-11	1.91863e-08	14.4801	Significantly up-regulated in young
204678_s_at	KCNK1	1.76638	4.6635	4.19956	2.95493e-05	0.000760331	2.08741	Significantly up-regulated in young
212094_at	PEG10	1.75982	5.76899	4.19902	2.96184e-05	0.000760354	2.08524	Significantly up-regulated in young
204304_s_at	PROM1	1.75827	5.55831	5.36533	1.04115e-07	8.90647e-06	7.37751	Significantly up-regulated in young
209842_at	SOX10	1.75198	4.44208	5.91952	4.67237e-09	7.82644e-07	10.3147	Significantly up-regulated in young
209170_s_at	GPM6B	1.74738	5.13302	7.24155	9.89788e-13	6.89233e-10	18.376	Significantly up-regulated in young
204818_at	HSD17B2	1.74015	3.31261	5.18837	2.65128e-07	1.89354e-05	6.49628	Significantly up-regulated in young
205363_at	BBOX1	1.73758	4.14091	5.65714	2.09959e-08	2.48858e-06	8.89081	Significantly up-regulated in young
221671_x_at	IGKC	1.72721	9.36472	5.94816	3.95139e-09	6.91664e-07	10.4737	Significantly up-regulated in young
214777_at	IGKC	1.7251	5.38994	4.10767	4.38091e-05	0.00104072	1.72271	Significantly up-regulated in young
209905_at	HOXA9	1.71785	3.08693	5.0722	4.82462e-07	3.07163e-05	5.93282	Significantly up-regulated in young
208399_s_at	EDN3	1.71522	3.65207	6.15028	1.18675e-09	2.69841e-07	11.6159	Significantly up-regulated in young
203131_at	PDGFRA	1.70945	6.61087	7.81139	1.65607e-14	1.94222e-11	22.2918	Significantly up-regulated in young
201820_at	KRT5	1.70877	5.8322	5.49795	5.07539e-08	5.07152e-06	8.05604	Significantly up-regulated in young
213664_at	SLC1A1	1.7031	6.47885	4.76452	2.2238e-06	0.000100309	4.49865	Significantly up-regulated in young
221651_x_at	IGKC	1.70141	9.39803	5.9495	3.92057e-09	6.91664e-07	10.4811	Significantly up-regulated in young
212236_x_at	KRT17	1.69489	6.27991	6.32134	4.17258e-10	1.09385e-07	12.6098	Significantly up-regulated in young
33767_at	NEFH	1.67853	4.34345	5.76555	1.13667e-08	1.56348e-06	9.47189	Significantly up-regulated in young
217148_x_at	IGL	1.67619	6.66715	4.95537	8.70413e-07	4.83676e-05	5.3783	Significantly up-regulated in young
203699_s_at	DIO2	1.66676	4.77846	7.13549	2.05869e-12	1.17625e-09	17.6759	Significantly up-regulated in young
209505_at	NR2F1	1.66536	5.48846	6.08773	1.72839e-09	3.63336e-07	11.2587	Significantly up-regulated in young
202504_at	TRIM29	1.6626	5.85025	6.27047	5.70856e-10	1.40952e-07	12.3117	Significantly up-regulated in young
204851_s_at	DCX	1.66251	2.44628	5.50123	4.98497e-08	5.00361e-06	8.07303	Significantly up-regulated in young
214669_x_at	IGKC	1.65622	7.67254	4.95484	8.72753e-07	4.8377e-05	5.37578	Significantly up-regulated in young
211737_x_at	PTN	1.65008	5.99683	5.81137	8.74311e-09	1.26508e-06	9.72055	Significantly up-regulated in young
215379_x_at	IGLV1-44	1.64965	7.65979	4.77387	2.12552e-06	9.72543e-05	4.54098	Significantly up-regulated in young
215913_s_at	GULP1	1.64124	4.05627	5.81385	8.61948e-09	1.25535e-06	9.73405	Significantly up-regulated in young
220432_s_at	CYP39A1	1.63845	2.87259	4.79916	1.88019e-06	8.7466e-05	4.65587	Significantly up-regulated in young
211645_x_at		1.6364	6.43211	4.32711	1.68935e-05	0.000480764	2.60644	Significantly up-regulated in young
209167_at	GPM6B	1.62891	5.18833	5.90077	5.21237e-09	8.4779e-07	10.211	Significantly up-regulated in young
211650_x_at	IGH	1.62572	4.47961	3.9856	7.30577e-05	0.00154748	1.25022	Significantly up-regulated in young
219511_s_at	SNCAIP	1.62165	4.13941	6.48204	1.5281e-10	4.36548e-08	13.5661	Significantly up-regulated in young
209774_x_at	CXCL2	1.61707	4.66354	5.32578	1.28609e-07	1.03834e-05	7.17816	Significantly up-regulated in young
205513_at	TCN1	1.61229	5.84546	4.05468	5.479e-05	0.00123571	1.5159	Significantly up-regulated in young
219545_at	KCTD14	1.60765	4.42055	4.56705	5.67317e-06	0.000204225	3.62295	Significantly up-regulated in young
221958_s_at	WLS	1.58672	5.80865	7.43722	2.50238e-13	2.0652e-10	19.6914	Significantly up-regulated in young
209291_at	ID4	1.58133	6.16043	5.58135	3.20512e-08	3.52709e-06	8.49059	Significantly up-regulated in young
211548_s_at	HPGD	1.57983	4.62836	4.7653	2.2155e-06	0.000100287	4.50215	Significantly up-regulated in young
216491_x_at	IGHM	1.57121	4.7146	3.44048	0.000608827	0.00816275	-0.691539	Significantly up-regulated in young
209374_s_at	IGHM	1.57108	6.76409	4.05575	5.45443e-05	0.00123264	1.52005	Significantly up-regulated in young
210024_s_at	UBE2E3	1.57032	6.63769	8.3717	2.30827e-16	5.14351e-13	26.3905	Significantly up-regulated in young
209277_at	TFPI2	1.56445	3.78884	3.81005	0.000148893	0.00274651	0.594823	Significantly up-regulated in young
214768_x_at	IGKC	1.56298	6.17096	4.35778	1.47363e-05	0.000434925	2.73346	Significantly up-regulated in young
205666_at	FMO1	1.56157	5.64002	7.86825	1.0855e-14	1.42284e-11	22.6967	Significantly up-regulated in young
209395_at	CHI3L1	1.56092	5.49002	4.17954	3.22172e-05	0.000813018	2.00729	Significantly up-regulated in young
209863_s_at	TP63	1.5576	5.46533	7.87396	1.04031e-14	1.42284e-11	22.7374	Significantly up-regulated in young
207626_s_at	SLC7A2	1.55342	3.74565	4.7431	2.46577e-06	0.000107682	4.40193	Significantly up-regulated in young
210297_s_at	MSMB	1.55176	4.37221	3.49184	0.000504296	0.00708973	-0.520373	Significantly up-regulated in young
206392_s_at	RARRES1	1.5428	4.89448	4.11488	4.2488e-05	0.00101597	1.75104	Significantly up-regulated in young
211002_s_at	TRIM29	1.54218	4.00068	4.9152	1.06325e-06	5.66806e-05	5.19043	Significantly up-regulated in young
206396_at	SLC1A1	1.54115	4.92223	4.23604	2.52199e-05	0.000669816	2.23433	Significantly up-regulated in young
206391_at	RARRES1	1.53907	4.23215	4.34537	1.5576e-05	0.000452819	2.68192	Significantly up-regulated in young
219497_s_at	BCL11A	1.53473	4.46756	5.73441	1.35719e-08	1.80013e-06	9.30393	Significantly up-regulated in young
204457_s_at	GAS1	1.5345	6.59733	6.12389	1.39132e-09	3.03949e-07	11.4648	Significantly up-regulated in young
201983_s_at	EGFR	1.53377	5.29612	5.85224	6.90778e-09	1.07641e-06	9.9439	Significantly up-regulated in young
209270_at	LAMB3	1.53335	5.57773	6.55433	9.65643e-11	2.94759e-08	14.0033	Significantly up-regulated in young
207430_s_at	MSMB	1.5307	4.04181	3.12945	0.00181078	0.0184546	-1.67525	Significantly up-regulated in young
209465_x_at	PTN	1.52791	5.27059	5.61106	2.71701e-08	3.05773e-06	8.64688	Significantly up-regulated in young
213994_s_at	SPON1	1.52583	5.06211	4.85594	1.42463e-06	7.18214e-05	4.91595	Significantly up-regulated in young
206326_at	GRP	1.5239	5.65328	4.92105	1.03283e-06	5.55906e-05	5.21768	Significantly up-regulated in young
214836_x_at	IGKC	1.52387	7.50999	4.74963	2.38942e-06	0.000106062	4.43139	Significantly up-regulated in young
209560_s_at	DLK1	1.52254	4.49052	5.0078	6.68916e-07	3.91219e-05	5.62564	Significantly up-regulated in young
221911_at	ETV1	1.51768	4.67272	6.70811	3.58482e-11	1.35391e-08	14.9479	Significantly up-regulated in young
213032_at	NFIB	1.51608	5.72674	5.78842	9.97359e-09	1.39502e-06	9.59577	Significantly up-regulated in young
212865_s_at	COL14A1	1.51425	6.06469	5.41946	7.7794e-08	7.22284e-06	7.65261	Significantly up-regulated in young
205778_at	KLK7	1.51385	3.97245	5.40145	8.57383e-08	7.70365e-06	7.56081	Significantly up-regulated in young
205051_s_at	KIT	1.51071	6.02527	5.55867	3.63403e-08	3.89313e-06	8.37183	Significantly up-regulated in young
209290_s_at	NFIB	1.51005	6.89865	6.03015	2.43599e-09	4.76151e-07	10.9328	Significantly up-regulated in young
203700_s_at	DIO2	1.50983	5.6448	9.2194	2.27582e-19	1.2678e-15	33.0419	Significantly up-regulated in young
209909_s_at	TGFB2	1.50855	3.90587	5.31616	1.35364e-07	1.08501e-05	7.12988	Significantly up-regulated in young
209169_at	GPM6B	1.50839	3.94239	5.58198	3.19383e-08	3.52709e-06	8.49393	Significantly up-regulated in young
205923_at	RELN	1.50564	4.55711	6.6725	4.51726e-11	1.59775e-08	14.7274	Significantly up-regulated in young
204337_at	RGS4	1.50221	5.69034	7.46809	2.00872e-13	1.72155e-10	19.9017	Significantly up-regulated in young
202747_s_at	ITM2A	1.50212	6.03943	5.63141	2.4252e-08	2.81462e-06	8.75438	Significantly up-regulated in young
209541_at	IGF1	1.50102	6.1615	5.9459	4.00416e-09	6.91664e-07	10.4611	Significantly up-regulated in young
203951_at	CNN1	1.50044	5.7427	5.84263	7.30228e-09	1.11631e-06	9.89125	Significantly up-regulated in young
205645_at	REPS2	0.668996	5.65202	-5.62622	2.49659e-08	2.88246e-06	8.72693	Significantly down-regulated in young
202575_at	CRABP2	0.66553	7.97041	-5.97443	3.38623e-09	6.18487e-07	10.6202	Significantly down-regulated in young
204595_s_at	STC1	0.659442	6.46659	-4.74878	2.39923e-06	0.000106287	4.42755	Significantly down-regulated in young
204379_s_at	FGFR3	0.658868	5.96316	-3.99674	6.97637e-05	0.00148903	1.29279	Significantly down-regulated in young
210523_at	BMPR1B	0.657401	4.79277	-3.17488	0.0015527	0.01646	-1.53724	Significantly down-regulated in young
204607_at	HMGCS2	0.656834	5.18777	-2.7223	0.00661499	0.0473048	-2.82524	Significantly down-regulated in young
207925_at	CST5	0.645727	4.1831	-3.70032	0.000229113	0.00382421	0.199617	Significantly down-regulated in young
205364_at	ACOX2	0.641188	6.45987	-5.82223	8.21361e-09	1.22835e-06	9.77977	Significantly down-regulated in young
218532_s_at	RETREG1	0.640041	6.74366	-6.95481	7.01755e-12	3.47494e-09	16.5043	Significantly down-regulated in young
201884_at	CEACAM5	0.63333	6.0009	-4.42529	1.08773e-05	0.00034186	3.01603	Significantly down-regulated in young
205696_s_at	GFRA1	0.629444	5.7821	-5.14643	3.2954e-07	2.23196e-05	6.2915	Significantly down-regulated in young
211233_x_at	ESR1	0.603041	5.20111	-7.4829	1.80716e-13	1.61076e-10	20.0029	Significantly down-regulated in young
208502_s_at	PITX1	0.58732	4.60846	-4.06984	5.14056e-05	0.00118212	1.57483	Significantly down-regulated in young
217190_x_at	ESR1	0.557425	4.09426	-7.68409	4.22442e-14	4.07826e-11	21.3946	Significantly down-regulated in young
215552_s_at	ESR1	0.551344	5.55311	-10.6636	5.19204e-25	5.78471e-21	45.5499	Significantly down-regulated in young
211234_x_at	ESR1	0.541268	4.97217	-8.32916	3.22026e-16	6.52337e-13	26.0709	Significantly down-regulated in young
210272_at	CYP2B7P	0.528046	6.18341	-5.36067	1.06746e-07	9.07872e-06	7.35395	Significantly down-regulated in young
211235_s_at	ESR1	0.523284	5.02107	-9.02102	1.20663e-18	4.48121e-15	31.4379	Significantly down-regulated in young
205225_at	ESR1	0.521464	8.97559	-16.5216	2.02276e-53	4.50732e-49	108.637	Significantly down-regulated in young
206754_s_at	CYP2B6	0.48957	7.24488	-5.58089	3.21321e-08	3.52709e-06	8.48821	Significantly down-regulated in young
205358_at	GRIA2	0.432563	3.43902	-3.92426	9.39897e-05	0.00189536	1.01797	Significantly down-regulated in young

## Sheet: Table S3 DEG Cohort-B
Supplementary Table 3. Differentially expressed genes between younger versus older group in microarray-cohort-B.
Microarray-cohort-B
Probeset	Gene	FC	AveExpr	t	P.Value	adj.P.Val	B	DEGs
205242_at	CXCL13	3.17858	5.29104	6.31893	5.15104e-10	1.43476e-06	12.296	Significantly up-regulated in young
209278_s_at	TFPI2	3.03679	4.31121	5.64632	2.53608e-08	2.35464e-05	8.68247	Significantly up-regulated in young
205239_at	AREG	2.72476	6.37385	6.90048	1.32558e-11	7.38447e-08	15.7034	Significantly up-regulated in young
213674_x_at	IGHD	2.66227	4.0768	6.00432	3.33646e-09	5.31045e-06	10.5612	Significantly up-regulated in young
214087_s_at	MYBPC1	2.58126	4.65586	6.08678	2.0605e-09	3.82618e-06	11.0084	Significantly up-regulated in young
205862_at	GREB1	2.49605	6.92869	9.49446	5.23117e-20	5.82831e-16	33.8129	Significantly up-regulated in young
204455_at	DST	2.4285	5.93428	7.12943	2.92018e-12	2.16901e-08	17.1144	Significantly up-regulated in young
212592_at	JCHAIN	2.38528	7.33374	5.14815	3.57564e-07	0.000177058	6.24086	Significantly up-regulated in young
216984_x_at	IGL	2.26714	5.97858	4.68596	3.45371e-06	0.000867679	4.15989	Significantly up-regulated in young
209351_at	KRT14	2.26161	6.3924	4.53398	6.99582e-06	0.00141716	3.51509	Significantly up-regulated in young
217022_s_at	IGH	2.23528	8.79814	4.68524	3.46558e-06	0.000867679	4.15675	Significantly up-regulated in young
204560_at	FKBP5	2.16745	3.8034	5.56584	3.94353e-08	3.51495e-05	8.27431	Significantly up-regulated in young
209277_at	TFPI2	2.109	4.24538	4.48279	8.83358e-06	0.0016361	3.30237	Significantly up-regulated in young
216560_x_at	IGLC1	2.10339	4.56787	3.88603	0.000113295	0.00825019	0.98996	Significantly up-regulated in young
205009_at	TFF1	2.09176	8.69889	4.53659	6.91265e-06	0.00141316	3.526	Significantly up-regulated in young
211644_x_at	IGKC	2.07395	6.46722	3.73725	0.000203907	0.0117407	0.462021	Significantly up-regulated in young
205440_s_at	NPY1R	2.05496	7.29918	3.45176	0.000596273	0.0226003	-0.495854	Significantly up-regulated in young
205044_at	GABRP	2.05179	4.88894	4.38858	1.34901e-05	0.0020731	2.91674	Significantly up-regulated in young
206143_at	SLC26A3	2.04742	4.23504	4.6162	4.78716e-06	0.00109514	3.86145	Significantly up-regulated in young
205380_at	PDZK1	1.99676	5.95894	4.2686	2.28743e-05	0.00312704	2.43674	Significantly up-regulated in young
205157_s_at	KRT17	1.95902	5.35082	5.17624	3.09701e-07	0.000164311	6.37313	Significantly up-regulated in young
216918_s_at	DST	1.92576	4.76098	5.66838	2.24484e-08	2.27372e-05	8.7953	Significantly up-regulated in young
202504_at	TRIM29	1.90245	5.85704	5.82819	9.16935e-09	1.07537e-05	9.62414	Significantly up-regulated in young
210643_at	TNFSF11	1.89699	4.10636	5.92222	5.36161e-09	7.02781e-06	10.1214	Significantly up-regulated in young
217378_x_at		1.88876	6.14811	3.48501	0.000528183	0.0213216	-0.388058	Significantly up-regulated in young
201820_at	KRT5	1.88608	5.40056	4.20632	2.99398e-05	0.0036859	2.1925	Significantly up-regulated in young
206641_at	TNFRSF17	1.87356	4.07082	4.19228	3.17975e-05	0.00385078	2.13792	Significantly up-regulated in young
216576_x_at	IGKC	1.84622	6.2439	3.71008	0.000226529	0.0125478	0.367737	Significantly up-regulated in young
214777_at	IGKC	1.83634	5.85538	3.48531	0.000527591	0.0213216	-0.387061	Significantly up-regulated in young
215379_x_at	IGLV1-44	1.8354	8.17129	3.9108	0.000102546	0.00777224	1.07972	Significantly up-regulated in young
215176_x_at	IGKC	1.83446	7.25469	3.57281	0.000381651	0.0172852	-0.0986	Significantly up-regulated in young
203397_s_at	GALNT3	1.82794	6.47299	4.67839	3.57898e-06	0.000886115	4.12731	Significantly up-regulated in young
202965_s_at	CAPN6	1.82464	3.62915	4.56151	6.16538e-06	0.00128395	3.6304	Significantly up-regulated in young
206869_at	CHAD	1.81513	5.40467	3.60278	0.000341051	0.0162733	0.00178374	Significantly up-regulated in young
204623_at	TFF3	1.81253	8.16438	4.42786	1.13174e-05	0.00192508	3.07662	Significantly up-regulated in young
216401_x_at		1.80702	6.11252	3.60566	0.000337365	0.0161667	0.0114872	Significantly up-regulated in young
209863_s_at	TP63	1.78021	5.38633	6.63591	7.24089e-11	3.22697e-07	14.1214	Significantly up-regulated in young
202037_s_at	SFRP1	1.76328	6.46408	4.86856	1.44078e-06	0.000479179	4.96056	Significantly up-regulated in young
207156_at	H2A	1.75448	4.63311	4.30568	1.94556e-05	0.00278573	2.58377	Significantly up-regulated in young
215121_x_at	IGL	1.74707	9.10608	3.88394	0.000114252	0.00828549	0.98239	Significantly up-regulated in young
211645_x_at		1.74314	6.47577	3.56034	0.000399843	0.0177484	-0.140134	Significantly up-regulated in young
213456_at	SOSTDC1	1.74016	3.59906	3.78122	0.000171746	0.0107501	0.616	Significantly up-regulated in young
204636_at	COL17A1	1.72997	2.97512	5.17716	3.08247e-07	0.000164311	6.37746	Significantly up-regulated in young
212236_x_at	KRT17	1.71279	6.33159	5.05253	5.80208e-07	0.000239105	5.79565	Significantly up-regulated in young
209138_x_at	IGLC1	1.70583	9.05191	3.71935	0.000218553	0.0123269	0.399851	Significantly up-regulated in young
206110_at	H3C	1.68499	5.50968	3.97747	7.8196e-05	0.00649008	1.32409	Significantly up-regulated in young
205680_at	MMP10	1.6658	4.67838	4.72788	2.83282e-06	0.000770802	4.3412	Significantly up-regulated in young
215271_at	TNN	1.66023	5.68921	6.16803	1.2746e-09	2.58198e-06	11.4543	Significantly up-regulated in young
204712_at	WIF1	1.6567	4.07918	3.4714	0.000555134	0.0217782	-0.432315	Significantly up-regulated in young
219498_s_at	BCL11A	1.6556	4.41059	4.98526	8.11853e-07	0.000301509	5.48699	Significantly up-regulated in young
209560_s_at	DLK1	1.65407	4.17985	4.55421	6.37585e-06	0.00131549	3.59977	Significantly up-regulated in young
214677_x_at	IGLC1	1.64818	9.12027	3.56402	0.000394389	0.0175906	-0.127884	Significantly up-regulated in young
204606_at	CCL21	1.63985	4.97391	4.80966	1.91613e-06	0.000609958	4.69921	Significantly up-regulated in young
209374_s_at	IGHM	1.63765	7.02106	3.4214	0.000665535	0.0240749	-0.59344	Significantly up-regulated in young
204268_at	S100A2	1.63612	5.25407	4.33394	1.7184e-05	0.00252273	2.69661	Significantly up-regulated in young
205257_s_at	AMPH	1.63607	5.71074	6.18921	1.12364e-09	2.5038e-06	11.5714	Significantly up-regulated in young
217148_x_at	IGL	1.63352	6.96992	3.94717	8.84894e-05	0.00701712	1.21257	Significantly up-regulated in young
210091_s_at	DTNA	1.60564	3.55869	4.01442	6.71743e-05	0.00618531	1.46122	Significantly up-regulated in young
213680_at	KRT6B	1.60544	5.64514	4.09304	4.84293e-05	0.00495023	1.75693	Significantly up-regulated in young
214472_at	H3C	1.603	5.2479	3.85168	0.000129986	0.00893972	0.866314	Significantly up-regulated in young
204412_s_at	NEFH	1.59849	4.49281	3.82598	0.000143962	0.00952137	0.7745	Significantly up-regulated in young
33767_at	NEFH	1.5972	4.97917	4.25532	2.42317e-05	0.00325274	2.38441	Significantly up-regulated in young
205923_at	RELN	1.59393	4.77793	5.64674	2.53008e-08	2.35464e-05	8.68466	Significantly up-regulated in young
206300_s_at	PTHLH	1.5918	4.60102	3.35093	0.000856225	0.0278529	-0.816761	Significantly up-regulated in young
204855_at	SERPINB5	1.59038	4.83048	3.15233	0.00170086	0.0419209	-1.42198	Significantly up-regulated in young
208180_s_at	H4C8	1.58728	5.55168	4.12073	4.31022e-05	0.00466236	1.86237	Significantly up-regulated in young
215153_at	NOS1AP	1.58523	4.7624	4.13025	4.14029e-05	0.00456723	1.89878	Significantly up-regulated in young
202267_at	LAMC2	1.58383	5.44298	4.71731	2.9785e-06	0.000799637	4.29531	Significantly up-regulated in young
221582_at	H2AW	1.58287	6.79299	4.14273	3.92718e-05	0.00444209	1.94663	Significantly up-regulated in young
219497_s_at	BCL11A	1.57975	4.6969	4.52957	7.13858e-06	0.00143305	3.49666	Significantly up-regulated in young
205883_at	ZBTB16	1.56749	5.61816	4.58772	5.46306e-06	0.0011599	3.74082	Significantly up-regulated in young
213131_at	OLFM1	1.56318	6.2707	5.10314	4.495e-07	0.000204413	6.03034	Significantly up-regulated in young
214567_s_at	XCL1	1.56231	3.64537	3.5463	0.000421283	0.0184387	-0.186699	Significantly up-regulated in young
205591_at	OLFM1	1.56033	5.30748	3.79956	0.000159799	0.0102029	0.680737	Significantly up-regulated in young
204818_at	HSD17B2	1.55085	3.10202	3.07225	0.0022212	0.0481013	-1.65594	Significantly up-regulated in young
209270_at	LAMB3	1.54983	5.68566	4.72761	2.8365e-06	0.000770802	4.34001	Significantly up-regulated in young
206163_at	MAB21L1	1.5497	4.58893	4.47806	9.02502e-06	0.0016361	3.28283	Significantly up-regulated in young
220225_at	IRX4	1.54756	4.15996	3.77206	0.000178023	0.0108682	0.583785	Significantly up-regulated in young
206674_at	FLT3	1.5465	4.85992	4.47132	9.30488e-06	0.00165625	3.255	Significantly up-regulated in young
214669_x_at	IGKC	1.54595	7.99522	3.3993	0.000720596	0.0253266	-0.663959	Significantly up-regulated in young
214916_x_at	IGH	1.54549	5.76739	3.33157	0.000916858	0.0289382	-0.877307	Significantly up-regulated in young
213711_at	KRT81	1.5444	4.34455	3.92114	9.83495e-05	0.00757334	1.11736	Significantly up-regulated in young
210855_at	GREB1	1.53623	4.40178	4.59701	5.23312e-06	0.00113213	3.78009	Significantly up-regulated in young
208430_s_at	DTNA	1.53233	4.20322	4.39675	1.30078e-05	0.00206286	2.94988	Significantly up-regulated in young
205858_at	NGFR	1.53058	3.67918	3.97617	7.86135e-05	0.00649008	1.31929	Significantly up-regulated in young
216853_x_at	IGLJ3	1.52812	5.08646	3.16085	0.00165271	0.0412399	-1.39676	Significantly up-regulated in young
203726_s_at	LAMA3	1.52669	5.95961	4.27182	2.25556e-05	0.00312178	2.44948	Significantly up-regulated in young
204338_s_at	RGS4	1.52606	3.65149	3.48071	0.000536549	0.021372	-0.402036	Significantly up-regulated in young
207016_s_at	ALDH1A2	1.52096	4.38646	3.82602	0.000143938	0.00952137	0.774652	Significantly up-regulated in young
211122_s_at	CXCL11	1.51996	4.98021	3.29925	0.0010271	0.03098	-0.977682	Significantly up-regulated in young
219352_at	HERC6	1.51622	6.24571	4.75601	2.47795e-06	0.000713487	4.46371	Significantly up-regulated in young
202036_s_at	SFRP1	1.51444	5.43264	3.43591	0.000631548	0.0230869	-0.546906	Significantly up-regulated in young
210072_at	CCL19	1.51275	6.27109	3.68932	0.000245379	0.0130185	0.296153	Significantly up-regulated in young
206785_s_at	KLRC2	1.51228	4.12017	3.47278	0.000552332	0.0217184	-0.427816	Significantly up-regulated in young
205741_s_at	DTNA	1.51058	4.84234	4.84305	1.63079e-06	0.000534395	4.84698	Significantly up-regulated in young
211002_s_at	TRIM29	1.50886	4.34031	3.58562	0.000363767	0.016973	-0.0557779	Significantly up-regulated in young
206742_at	VEGFD	1.50769	4.48254	3.87638	0.000117768	0.0083841	0.955113	Significantly up-regulated in young
205267_at	POU2AF1	1.50571	5.43602	3.44563	0.000609696	0.0227126	-0.515632	Significantly up-regulated in young
204124_at	SLC34A2	1.50478	4.30029	3.53208	0.000444119	0.0191789	-0.23374	Significantly up-regulated in young
219014_at	PLAC8	1.5045	5.44362	4.95658	9.35758e-07	0.000341828	5.35656	Significantly up-regulated in young
203699_s_at	DIO2	1.50351	5.15755	4.35546	1.56263e-05	0.00233691	2.78301	Significantly up-regulated in young
219301_s_at	CNTNAP2	1.50108	5.25006	3.164	0.00163525	0.041034	-1.38743	Significantly up-regulated in young
211470_s_at	SULT1C2	0.669488	3.8813	-3.17408	0.00158039	0.040239	-1.35745	Significantly down-regulated in young
217681_at	WNT7B	0.665266	4.10733	-4.05089	5.77542e-05	0.00554714	1.59771	Significantly down-regulated in young
213651_at	INPP5J	0.65441	5.63351	-5.5097	5.34866e-08	4.3483e-05	7.9927	Significantly down-regulated in young
216099_at	HTR7P1	0.651585	2.47597	-4.18179	3.32564e-05	0.00394658	2.09725	Significantly down-regulated in young
211506_s_at	CXCL8	0.646853	3.48145	-3.85872	0.000126385	0.00874608	0.891579	Significantly down-regulated in young
220806_x_at	GNG13	0.643977	3.64755	-3.86643	0.000122554	0.00858765	0.919268	Significantly down-regulated in young
209930_s_at	NFE2	0.628382	2.94285	-4.18606	3.26551e-05	0.00391212	2.11379	Significantly down-regulated in young
220448_at	KCNK12	0.621792	3.73794	-4.66908	3.73914e-06	0.000905644	4.08727	Significantly down-regulated in young
206439_at	EPYC	0.616223	4.609	-3.28969	0.00106198	0.0316787	-1.00718	Significantly down-regulated in young
217190_x_at	ESR1	0.614402	5.20548	-5.94677	4.65535e-09	6.48345e-06	10.2523	Significantly down-regulated in young
205225_at	ESR1	0.60204	9.58031	-10.1071	2.81546e-22	6.27368e-18	38.7133	Significantly down-regulated in young
205523_at	HAPLN1	0.601512	4.00551	-3.90599	0.000104553	0.00783459	1.06226	Significantly down-regulated in young
202575_at	CRABP2	0.598823	8.70343	-5.50576	5.46391e-08	4.3483e-05	7.97301	Significantly down-regulated in young
213745_at	ATRNL1	0.593136	3.82233	-3.06661	0.00226288	0.0487187	-1.67221	Significantly down-regulated in young
211233_x_at	ESR1	0.591943	5.80999	-5.8466	8.25985e-09	1.02252e-05	9.72091	Significantly down-regulated in young
215552_s_at	ESR1	0.551558	5.89857	-6.32772	4.88375e-10	1.43476e-06	12.3456	Significantly down-regulated in young
211234_x_at	ESR1	0.545078	5.61555	-6.2701	6.91987e-10	1.71328e-06	12.0217	Significantly down-regulated in young
211235_s_at	ESR1	0.540579	5.5378	-5.81902	9.65836e-09	1.07609e-05	9.57601	Significantly down-regulated in young
206457_s_at	DIO1	0.538589	5.7098	-4.18151	3.3297e-05	0.00394658	2.09615	Significantly down-regulated in young

## Sheet: Table S4 DEGs of SCANB METABRIC
Supplementary Table 4. Differential expression of overlaped DEGs listed Figure 2 in SCAN-B and METABRIC cohorts.
	Genes	Mean Expression in Young.SCANB	Mean Expression in Old.SCANB	FC.SCANB	P value.SCANB	FDR.SCANB	DEGs.SCANB	Mean Expression in Young.METABRIC	Mean Expression in Old.METABRIC	FC.METABRIC	P value.METABRIC	FDR.METABRIC	DEGs.METABRIC
1	TNFSF11	0.353331	-1.05382	2.65214	5.94688e-67	1.83551e-62	Significantly up-regulated in young	5.50956	5.35219	1.11525	2.26727e-14	6.82084e-12	None
2	CXCL13	3.59116	1.12057	5.54267	1.3445e-53	2.0749e-49	Significantly up-regulated in young	7.10954	6.05689	2.07433	9.79493e-22	1.25623e-18	Significantly up-regulated in young
3	MYBPC1	2.05193	-0.460649	5.70638	1.96904e-51	1.99528e-47	Significantly up-regulated in young	7.59117	5.9911	3.03158	3.87331e-30	2.35962e-26	Significantly up-regulated in young
4	DIO2	3.3872	2.26547	2.17608	3.19714e-49	1.97359e-45	Significantly up-regulated in young	8.07814	7.13469	1.92313	2.9366e-35	3.57796e-31	Significantly up-regulated in young
5	ESR1	5.78727	6.89881	0.4628	3.01015e-46	1.54847e-42	Significantly down-regulated in young	9.95667	11.1704	0.431162	1.06712e-51	2.60036e-47	Significantly down-regulated in young
6	AREG	4.86731	2.94794	3.78258	5.67947e-44	2.19121e-40	Significantly up-regulated in young	NA	NA	NA	NA	NA	NA
7	GREB1	4.26538	3.1799	2.12208	1.86148e-38	5.22313e-35	Significantly up-regulated in young	5.53575	5.5252	1.00734	0.420251	0.648166	None
8	FKBP5	5.03409	4.17411	1.81501	3.41393e-37	8.78091e-34	Significantly up-regulated in young	NA	NA	NA	NA	NA	NA
9	PTHLH	2.98572	1.6312	2.55712	1.74051e-32	2.98449e-29	Significantly up-regulated in young	7.49835	6.31479	2.27136	4.3945e-26	1.52979e-22	Significantly up-regulated in young
10	SLC26A3	-0.0943573	-1.16928	2.10661	3.35319e-22	1.41776e-19	Significantly up-regulated in young	7.00787	6.05534	1.93527	9.61444e-22	1.25623e-18	Significantly up-regulated in young
11	IGJ	7.57863	6.33005	2.37607	1.62037e-19	4.31144e-17	Significantly up-regulated in young	8.75135	7.56642	2.27352	7.17207e-14	1.84862e-11	Significantly up-regulated in young
12	DLK1	-0.949103	-1.9747	2.0358	3.40385e-19	8.27242e-17	Significantly up-regulated in young	5.93659	5.4764	1.37572	2.15447e-14	6.56251e-12	None
13	TP63	1.85893	0.91737	1.92061	1.45896e-18	3.21648e-16	Significantly up-regulated in young	6.41042	5.83252	1.49267	1.47928e-25	4.50588e-22	None
14	COL17A1	3.04885	1.95063	2.14092	8.14824e-17	1.25122e-14	Significantly up-regulated in young	7.44239	6.47741	1.95204	1.24434e-23	2.16586e-20	Significantly up-regulated in young
15	TFPI2	1.34736	0.229033	2.17095	6.58139e-16	7.9946e-14	Significantly up-regulated in young	6.00715	5.66297	1.26943	4.05623e-08	1.84064e-06	None
16	TNFRSF17	0.729151	-0.0853487	1.75869	8.49495e-16	1.00075e-13	Significantly up-regulated in young	6.28671	5.92341	1.28636	1.07431e-08	5.85559e-07	None
17	CRABP2	7.45273	8.04189	0.664728	2.30295e-15	2.40951e-13	Significantly down-regulated in young	10.2979	10.9313	0.644667	6.20268e-10	4.79831e-08	Significantly down-regulated in young
18	BCL11A	0.322216	-0.279564	1.51759	6.01269e-14	4.4935e-12	Significantly up-regulated in young	6.96742	6.48441	1.39765	5.70542e-12	8.47742e-10	None
19	RELN	-0.91525	-1.51619	1.5167	3.6345e-13	2.31297e-11	Significantly up-regulated in young	5.93069	5.56496	1.28853	3.34662e-23	5.43669e-20	None
20	RGS4	1.91191	1.40449	1.42151	9.16883e-13	5.42763e-11	None	7.07853	6.67606	1.32177	3.49115e-11	4.06731e-09	None
21	LAMB3	3.41913	2.84333	1.49051	3.4004e-12	1.70934e-10	None	7.13026	6.61281	1.43143	2.001e-15	8.55444e-13	None
22	TRIM29	3.11548	2.35523	1.69378	2.90075e-10	9.02538e-09	Significantly up-regulated in young	6.06993	5.71502	1.2789	1.30226e-15	5.98747e-13	None
23	S100A2	1.91611	1.26213	1.5735	1.39939e-09	3.72026e-08	Significantly up-regulated in young	6.11019	6.06347	1.03291	0.00790772	0.0424547	None
24	CAPN6	0.541141	-0.100177	1.55975	5.22489e-09	1.20438e-07	Significantly up-regulated in young	NA	NA	NA	NA	NA	NA
25	KRT17	5.1238	4.28726	1.78575	1.29588e-08	2.66648e-07	Significantly up-regulated in young	8.3357	7.32571	2.0139	1.77594e-14	5.69423e-12	Significantly up-regulated in young
26	NEFH	0.949623	0.445329	1.41843	1.54374e-08	3.11016e-07	None	6.16024	5.95035	1.15661	0.000141496	0.00182336	None
27	KRT5	4.76724	3.9777	1.72852	3.17626e-07	4.5619e-06	Significantly up-regulated in young	6.58325	5.99978	1.49845	7.20694e-14	1.84862e-11	None
28	SOSTDC1	-0.0688147	-0.637739	1.48342	3.39069e-07	4.83389e-06	None	6.27279	5.97171	1.23206	8.65561e-07	2.6398e-05	None
29	KRT14	5.18389	4.36903	1.75913	5.24226e-07	7.08417e-06	Significantly up-regulated in young	7.45488	6.59742	1.81185	2.48163e-14	7.28583e-12	Significantly up-regulated in young
30	GALNT3	2.86444	2.3217	1.45674	6.50889e-07	8.58167e-06	None	NA	NA	NA	NA	NA	NA
31	SFRP1	4.14918	3.53359	1.53218	1.71818e-06	2.02411e-05	Significantly up-regulated in young	8.49106	7.43554	2.07846	1.12224e-14	3.89268e-12	Significantly up-regulated in young
32	GABRP	1.99925	1.35385	1.56417	4.00816e-06	4.27329e-05	Significantly up-regulated in young	7.0734	6.44539	1.54543	5.92272e-11	6.3024e-09	Significantly up-regulated in young
33	HSD17B2	-0.82877	-1.32587	1.41138	1.74186e-05	0.000155203	None	5.71468	5.49924	1.16106	9.13027e-06	0.000193298	None
34	WIF1	-0.885371	-1.2137	1.25556	0.00937959	0.0343418	None	5.49614	5.35258	1.10462	1.76523e-05	0.000333192	None
35	DST	4.28522	4.18626	1.071	0.0464901	0.126224	None	5.95476	5.64922	1.23587	3.34434e-16	1.77163e-13	None

## Sheet: Table S5 GSEA TCGA
Supplementary Table 5. Gene set enrichment analysis for TCGA cohort.
	MSigDB	P	FDR	ES	NES	Geneset Size
1	TNFA_SIGNALING_VIA_NFKB	0.001002	0.00389287	0.556749	1.5789	197
2	ESTROGEN_RESPONSE_EARLY	0.001002	0.00389287	0.525064	1.48825	192
3	INFLAMMATORY_RESPONSE	0.001002	0.00389287	0.49785	1.41187	197
4	ESTROGEN_RESPONSE_LATE	0.00100301	0.00389287	0.515029	1.45969	196
5	MYOGENESIS	0.00100301	0.00389287	0.517143	1.46596	198
6	INTERFERON_GAMMA_RESPONSE	0.00100301	0.00389287	0.50652	1.43558	196
7	APICAL_JUNCTION	0.00100301	0.00389287	0.588217	1.66693	194
8	EPITHELIAL_MESENCHYMAL_TRANSITION	0.00100301	0.00389287	0.735046	2.08303	194
9	IL2_STAT5_SIGNALING	0.00100301	0.00389287	0.553005	1.56714	194
10	KRAS_SIGNALING_UP	0.00100301	0.00389287	0.593834	1.68312	193
11	ALLOGRAFT_REJECTION	0.00100402	0.00389287	0.604533	1.71184	195
12	KRAS_SIGNALING_DN	0.00100503	0.00389287	0.484945	1.37007	188
13	UV_RESPONSE_DN	0.00101215	0.00389287	0.603162	1.68634	137
14	HEDGEHOG_SIGNALING	0.00112233	0.00400834	0.670717	1.66776	35
15	COAGULATION	0.00202634	0.00675447	0.518273	1.44786	136
16	IL6_JAK_STAT3_SIGNALING	0.0093361	0.0291753	0.518419	1.42519	87
17	ANGIOGENESIS	0.0135135	0.0397456	0.614758	1.53294	36
18	TGF_BETA_SIGNALING	0.0161812	0.0449479	0.5609	1.46519	54
19	APICAL_SURFACE	0.0177778	0.0467836	0.579803	1.47563	43
20	APOPTOSIS	0.0191726	0.0479314	0.469852	1.31867	158
21	WNT_BETA_CATENIN_SIGNALING	0.0300668	0.0707375	0.558489	1.41542	42
22	COMPLEMENT	0.0311245	0.0707375	0.447297	1.2666	195
23	HYPOXIA	0.0813253	0.176794	0.425414	1.20442	190
24	DNA_REPAIR	0.0909091	0.189394	-0.354457	-1.48653	140
25	OXIDATIVE_PHOSPHORYLATION	0.125	0.25	-0.55551	-2.52231	182
26	NOTCH_SIGNALING	0.130385	0.250741	0.523583	1.28558	32
27	PANCREAS_BETA_CELLS	0.144295	0.267214	0.496655	1.25389	40
28	P53_PATHWAY	0.187563	0.32967	0.40056	1.13442	191
29	PEROXISOME	0.193548	0.32967	-0.28224	-1.13454	101
30	REACTIVE_OXYGEN_SPECIES_PATHWAY	0.197802	0.32967	-0.329498	-1.15973	45
31	MITOTIC_SPINDLE	0.233701	0.376937	0.392816	1.11332	196
32	SPERMATOGENESIS	0.263479	0.411686	0.396858	1.1055	132
33	MYC_TARGETS_V2	0.285714	0.417091	-0.283819	-1.06469	58
34	INTERFERON_ALPHA_RESPONSE	0.291925	0.417091	0.401582	1.10739	92
35	BILE_ACID_METABOLISM	0.291963	0.417091	0.394428	1.10167	112
36	HEME_METABOLISM	0.333333	0.462963	-0.227918	-1.07562	190
37	ANDROGEN_RESPONSE	0.34265	0.463041	0.390606	1.07892	96
38	G2M_CHECKPOINT	0.58593	0.752421	0.342477	0.968455	184
39	CHOLESTEROL_HOMEOSTASIS	0.586889	0.752421	0.352882	0.958017	72
40	PI3K_AKT_MTOR_SIGNALING	0.630502	0.788127	0.335622	0.934305	103
41	UNFOLDED_PROTEIN_RESPONSE	0.68	0.829268	-0.23336	-0.933235	106
42	UV_RESPONSE_UP	0.699697	0.831896	0.327568	0.915575	152
43	XENOBIOTIC_METABOLISM	0.715431	0.831896	0.322852	0.915582	197
44	PROTEIN_SECRETION	0.834197	0.947951	0.296456	0.817242	95
45	FATTY_ACID_METABOLISM	0.870838	0.967597	0.287977	0.806772	154
46	GLYCOLYSIS	0.915747	0.995377	0.279739	0.792836	196
47	ADIPOGENESIS	0.969849	1	0.253218	0.716239	189
48	MTORC1_SIGNALING	1	1	-0.188276	-0.86484	192
49	E2F_TARGETS	1	1	0.199576	0.563699	187
50	MYC_TARGETS_V1	1	1	-0.202149	-0.941189	188

## Sheet: Table S6 CNV
Supplementary Table 6. comparisons of copy number variants in old and young patients.
	gene	old.loss.rate	young.loss.rate	old.gain.rate	young.gain.rate	fisher.gain.pvalue	fisher.gain.fdr	fisher.gain.or	fisher.gain.95low	fisher.gain.95high	fisher.loss.pvalue	fisher.loss.or	fisher.loss.95low	fisher.loss.95high	fisher.loss.fdr
1	ESR1	0.22372	0.389937	0.107817	0.00628931	8.52475e-06	0.00600995	19.3156	3.2084	786.312	0.000170964	0.453481	0.296548	0.693708	0.0329403
2	LATS1	0.247978	0.383648	0.097035	0.00628931	2.35352e-05	0.00829614	17.1692	2.83447	701.042	0.00230379	0.533655	0.350843	0.812943	0.0482856
3	SGK1	0.229111	0.396226	0.105121	0.0125786	6.0396e-05	0.0120904	9.32878	2.36098	80.768	0.000186895	0.45543	0.29843	0.69522	0.0329403
4	ARID1B	0.247978	0.389937	0.0889488	0.00628931	6.85982e-05	0.0120904	15.5939	2.55997	638.42	0.00160047	0.519495	0.341761	0.790617	0.0482856
5	MYB	0.231806	0.389937	0.097035	0.0125786	0.000166839	0.0235243	8.53154	2.14766	73.951	0.000431353	0.475003	0.311273	0.725259	0.0410583
6	PTPRK	0.231806	0.383648	0.113208	0.0251572	0.000585945	0.0516364	5.00589	1.76838	19.563	0.000632471	0.487951	0.319596	0.745742	0.044124
7	BCLAF1	0.226415	0.371069	0.0997305	0.0188679	0.00053531	0.0516364	5.82739	1.80032	30.013	0.000885343	0.499544	0.326235	0.765998	0.044124
8	EZR	0.250674	0.383648	0.0889488	0.0125786	0.000452598	0.0516364	7.74898	1.93852	67.5943	0.00323268	0.541473	0.356163	0.824437	0.0482856
9	QKI	0.25876	0.383648	0.0862534	0.0125786	0.000743545	0.0524199	7.49132	1.86953	65.4034	0.00653499	0.565282	0.37244	0.85946	0.0780876
10	FGFR1OP	0.261456	0.396226	0.0862534	0.0125786	0.000743545	0.0524199	7.49132	1.86953	65.4034	0.00266659	0.543394	0.358679	0.824267	0.0482856
11	ROS1	0.253369	0.427673	0.0997305	0.0251572	0.00220667	0.119669	4.34213	1.51952	17.0825	0.000121181	0.456295	0.301364	0.690612	0.0329403
12	GOPC	0.253369	0.427673	0.0997305	0.0251572	0.00220667	0.119669	4.34213	1.51952	17.0825	0.000121181	0.456295	0.301364	0.690612	0.0329403
13	TNFAIP3	0.226415	0.36478	0.0997305	0.0251572	0.00220667	0.119669	4.34213	1.51952	17.0825	0.00175629	0.513417	0.335053	0.788168	0.0482856
14	FOXO3	0.269542	0.433962	0.0943396	0.0251572	0.00343222	0.161314	4.08227	1.42216	16.104	0.000330211	0.483816	0.320647	0.729844	0.0410583
15	RSPO3	0.226415	0.377358	0.107817	0.0314465	0.0033452	0.161314	3.76616	1.44514	12.4788	0.000591065	0.486132	0.31774	0.744616	0.044124
16	SH3GL1	0.140162	0.169811	0.140162	0.0566038	0.00452836	0.199531	2.75215	1.29803	6.52894	0.425243	0.805988	0.472795	1.39768	0.661802
17	TFEB	0.132075	0.169811	0.148248	0.0628931	0.00562516	0.208723	2.62781	1.27942	5.95295	0.281131	0.752179	0.43889	1.3101	0.541524
18	CCND3	0.132075	0.169811	0.148248	0.0628931	0.00562516	0.208723	2.62781	1.27942	5.95295	0.281131	0.752179	0.43889	1.3101	0.541524
19	GPHN	0.191375	0.119497	0.0808625	0.169811	0.00538534	0.208723	0.43439	0.239039	0.791934	0.0429723	1.76894	1.00568	3.23868	0.256741
20	KTN1	0.150943	0.081761	0.097035	0.188679	0.0059838	0.210929	0.4666	0.266531	0.820781	0.0337662	2.02298	1.05028	4.16779	0.220418
21	EPHA7	0.283019	0.427673	0.0781671	0.0188679	0.00851381	0.230855	4.45638	1.34924	23.2128	0.00162442	0.531661	0.353059	0.800899	0.0482856
22	ECT2L	0.234501	0.36478	0.0997305	0.0314465	0.00766759	0.230855	3.45148	1.31615	11.4756	0.00283771	0.537581	0.351524	0.823794	0.0482856
23	SIX1	0.153639	0.081761	0.0943396	0.18239	0.00828115	0.230855	0.471559	0.267394	0.836144	0.0246518	2.06588	1.07383	4.25227	0.177342
24	HIF1A	0.161725	0.0880503	0.0889488	0.176101	0.00702949	0.230855	0.461315	0.258454	0.827492	0.0278654	2.0253	1.07353	4.0624	0.190729
25	RAD51B	0.196765	0.138365	0.0808625	0.163522	0.00818347	0.230855	0.454571	0.249004	0.833865	0.108147	1.54724	0.903124	2.7362	0.370116
26	ZNF521	0.239892	0.163522	0.123989	0.0503145	0.00776826	0.230855	2.70475	1.22325	6.80759	0.0498795	1.64005	0.99247	2.78035	0.285895
27	MAX	0.183288	0.106918	0.083558	0.163522	0.00925014	0.241531	0.471118	0.25927	0.861122	0.0276288	1.90127	1.05634	3.58719	0.190729
28	NKX2-1	0.118598	0.0377358	0.118598	0.207547	0.0105983	0.26685	0.518755	0.306644	0.8834	0.00308911	3.47322	1.43102	10.1976	0.0482856
29	BMP5	0.118598	0.176101	0.153639	0.0754717	0.0114084	0.268098	2.25351	1.15018	4.76457	0.0966621	0.636172	0.368962	1.11065	0.358478
30	SS18	0.245283	0.169811	0.121294	0.0503145	0.0111001	0.268098	2.63759	1.1909	6.64532	0.0523312	1.61432	0.983187	2.71514	0.291879
31	ARHGAP5	0.118598	0.0377358	0.115903	0.201258	0.0140888	0.291461	0.525403	0.308766	0.900427	0.00308911	3.47322	1.43102	10.1976	0.0482856
32	NIN	0.12938	0.0566038	0.115903	0.201258	0.0140888	0.291461	0.525403	0.308766	0.900427	0.0136595	2.50801	1.17613	5.97505	0.120375
33	VAV1	0.126685	0.138365	0.145553	0.0691824	0.0135227	0.291461	2.32204	1.15653	5.07731	0.778543	0.913788	0.515903	1.65925	0.916258
34	TPM4	0.097035	0.119497	0.167116	0.0880503	0.0148831	0.291461	2.10682	1.11917	4.219	0.44238	0.800646	0.429422	1.53343	0.670896
35	ELL	0.0916442	0.100629	0.167116	0.0880503	0.0148831	0.291461	2.10682	1.11917	4.219	0.748516	0.911821	0.471478	1.83033	0.902058
36	ASXL1	0.0134771	0.0440252	0.336927	0.232704	0.0133029	0.291461	1.7092	1.09591	2.7059	0.050858	0.300281	0.0739328	1.11905	0.286839
37	KDM5A	0.0862534	0.144654	0.175202	0.0943396	0.01668	0.293986	2.0679	1.11778	4.04776	0.0612813	0.564063	0.306803	1.05011	0.309894
38	ERC1	0.0862534	0.144654	0.175202	0.0943396	0.01668	0.293986	2.0679	1.11778	4.04776	0.0612813	0.564063	0.306803	1.05011	0.309894
39	MAP2K2	0.140162	0.169811	0.134771	0.0628931	0.0161623	0.293986	2.35052	1.13683	5.35058	0.425243	0.805988	0.472795	1.39768	0.661802
40	CD209	0.118598	0.144654	0.150943	0.0754717	0.0157073	0.293986	2.20671	1.12495	4.66962	0.475857	0.804585	0.454347	1.45524	0.694575
41	FOXA1	0.110512	0.0377358	0.126685	0.213836	0.0171214	0.294404	0.538514	0.321543	0.908217	0.00694253	3.20609	1.31388	9.44462	0.0815747
42	SIRPA	0.0539084	0.0754717	0.304582	0.207547	0.0190925	0.305914	1.70343	1.07449	2.74943	0.426218	0.705629	0.318628	1.62798	0.661858
43	ZNRF3	0.409704	0.496855	0.0485175	0.00628931	0.0188239	0.305914	8.1335	1.26149	341.38	0.0822959	0.710337	0.47768	1.05521	0.348539
44	PATZ1	0.407008	0.496855	0.0485175	0.00628931	0.0188239	0.305914	8.1335	1.26149	341.38	0.0673156	0.702272	0.47221	1.04333	0.309894
45	CSF1R	0.0539084	0.081761	0.269542	0.18239	0.0271331	0.313587	1.68241	1.03912	2.78445	0.243493	0.646924	0.296815	1.45668	0.507979
46	PDGFRB	0.0539084	0.081761	0.269542	0.18239	0.0271331	0.313587	1.68241	1.03912	2.78445	0.243493	0.646924	0.296815	1.45668	0.507979
47	CD74	0.0512129	0.081761	0.272237	0.18239	0.0268248	0.313587	1.70581	1.05402	2.82217	0.231814	0.612839	0.278442	1.38929	0.507542
48	ITK	0.0512129	0.081761	0.269542	0.18239	0.0271331	0.313587	1.68241	1.03912	2.78445	0.231814	0.612839	0.278442	1.38929	0.507542
49	PWWP2A	0.0512129	0.0754717	0.269542	0.18239	0.0271331	0.313587	1.68241	1.03912	2.78445	0.314583	0.668456	0.298901	1.55243	0.561184
50	HSP90AB1	0.123989	0.157233	0.145553	0.0754717	0.0219165	0.313587	2.11404	1.07502	4.48134	0.331865	0.767051	0.440283	1.36094	0.565132
51	NFKBIE	0.123989	0.157233	0.145553	0.0754717	0.0219165	0.313587	2.11404	1.07502	4.48134	0.331865	0.767051	0.440283	1.36094	0.565132
52	CCNC	0.272237	0.415094	0.0862534	0.0314465	0.0245516	0.313587	2.93983	1.10657	9.85618	0.00201751	0.530632	0.351477	0.801642	0.0482856
53	CCND2	0.0889488	0.144654	0.169811	0.0943396	0.0227459	0.313587	1.9908	1.07395	3.90284	0.0656302	0.583428	0.318646	1.08278	0.309894
54	CCNB1IP1	0.118598	0.0691824	0.105121	0.18239	0.0226742	0.313587	0.531879	0.305667	0.933242	0.0885301	1.83244	0.898438	4.05242	0.356646
55	BAZ1A	0.118598	0.0377358	0.118598	0.201258	0.020798	0.313587	0.539299	0.317729	0.922389	0.00308911	3.47322	1.43102	10.1976	0.0482856
56	TRIP11	0.191375	0.132075	0.0781671	0.144654	0.0254239	0.313587	0.506604	0.271754	0.953256	0.10322	1.57724	0.912177	2.82146	0.365668
57	GOLGA5	0.188679	0.132075	0.0754717	0.144654	0.0233952	0.313587	0.4877	0.260215	0.921365	0.13045	1.54967	0.895459	2.77407	0.391349
58	DICER1	0.185984	0.132075	0.0781671	0.144654	0.0254239	0.313587	0.506604	0.271754	0.953256	0.130158	1.5223	0.878846	2.72701	0.391349
59	HSP90AA1	0.169811	0.113208	0.0862534	0.157233	0.0215582	0.313587	0.511148	0.281186	0.93738	0.112973	1.62399	0.907514	3.03089	0.370584
60	MLLT1	0.126685	0.150943	0.145553	0.0754717	0.0219165	0.313587	2.11404	1.07502	4.48134	0.4882	0.825229	0.471925	1.47284	0.706737
61	BRD4	0.097035	0.113208	0.175202	0.100629	0.025346	0.313587	1.92502	1.05413	3.69972	0.638951	0.851219	0.452454	1.65095	0.816052
62	MUC16	0.107817	0.125786	0.15903	0.0880503	0.0277026	0.315005	1.98495	1.051	3.98459	0.553944	0.849347	0.464812	1.59379	0.755398
63	NF2	0.415094	0.496855	0.0431267	0.00628931	0.0291504	0.316169	7.18809	1.09737	303.685	0.101539	0.726704	0.488804	1.07933	0.363859
64	MYH9	0.420485	0.509434	0.0431267	0.00628931	0.0291504	0.316169	7.18809	1.09737	303.685	0.0825003	0.706034	0.47474	1.04844	0.348539
65	EP300	0.420485	0.496855	0.0431267	0.00628931	0.0291504	0.316169	7.18809	1.09737	303.685	0.147671	0.743395	0.500148	1.10393	0.413053
66	PRDM1	0.261456	0.402516	0.0916442	0.0377358	0.0310065	0.321464	2.60195	1.04923	7.74792	0.00185401	0.529122	0.349453	0.801953	0.0482856
67	DNAJB1	0.0997305	0.113208	0.167116	0.0943396	0.0307168	0.321464	1.95265	1.05232	3.83082	0.644744	0.877529	0.467906	1.69796	0.819
68	CRTC1	0.0916442	0.100629	0.167116	0.0943396	0.0307168	0.321464	1.95265	1.05232	3.83082	0.748516	0.911821	0.471478	1.83033	0.902058
69	TSHR	0.19407	0.157233	0.0754717	0.138365	0.0341923	0.344365	0.513663	0.272409	0.978592	0.326966	1.30843	0.778109	2.25617	0.561184
70	PRKACA	0.097035	0.113208	0.172507	0.100629	0.0337328	0.344365	1.88902	1.0334	3.63331	0.638951	0.851219	0.452454	1.65095	0.816052
71	HMGA2	0.0269542	0.0251572	0.231806	0.150943	0.0347595	0.345147	1.72407	1.0293	2.97288	1	1.0846	0.306782	4.81286	1
72	ARHGAP26	0.0592992	0.0754717	0.274933	0.188679	0.0363306	0.352263	1.65859	1.02981	2.72721	0.562502	0.780623	0.358471	1.7803	0.758248
73	EBF1	0.0512129	0.0691824	0.272237	0.188679	0.0364755	0.352263	1.63598	1.01534	2.69125	0.419075	0.73416	0.322356	1.75391	0.657463
74	EXT2	0.102426	0.0943396	0.153639	0.0880503	0.0376833	0.354223	1.90505	1.00632	3.8312	0.874696	1.10813	0.573181	2.24251	0.97112
75	STK11	0.180593	0.18239	0.115903	0.0566038	0.0376532	0.354223	2.21149	1.02819	5.29983	1	1.00032	0.604245	1.68626	1
76	TCL1A	0.180593	0.125786	0.0808625	0.144654	0.038908	0.360923	0.525622	0.283361	0.985358	0.12435	1.55287	0.887553	2.81677	0.381159
77	RHOA	0.180593	0.207547	0.0862534	0.0377358	0.0447132	0.362404	2.43409	0.975749	7.27731	0.544187	0.851476	0.522354	1.40663	0.752258
78	CACNA1D	0.169811	0.207547	0.0889488	0.0377358	0.0446239	0.362404	2.51777	1.01238	7.51026	0.326526	0.789922	0.48243	1.3098	0.561184
79	SDHA	0.0269542	0.0503145	0.309973	0.226415	0.0453226	0.362404	1.56304	0.996447	2.48984	0.195923	0.528715	0.183695	1.57487	0.475239
80	TERT	0.0269542	0.0503145	0.309973	0.226415	0.0453226	0.362404	1.56304	0.996447	2.48984	0.195923	0.528715	0.183695	1.57487	0.475239
81	MAP3K1	0.0700809	0.138365	0.239892	0.163522	0.0498795	0.362404	1.64005	0.99247	2.78035	0.0198353	0.474195	0.24854	0.911295	0.163219
82	RAD17	0.0673854	0.113208	0.239892	0.163522	0.0498795	0.362404	1.64005	0.99247	2.78035	0.0856796	0.572106	0.289179	1.15176	0.353162
83	TLX3	0.0377358	0.0628931	0.280323	0.201258	0.0503767	0.362404	1.57248	0.985062	2.55728	0.254346	0.590774	0.237714	1.52357	0.510243
84	NPM1	0.0377358	0.0628931	0.280323	0.201258	0.0503767	0.362404	1.57248	0.985062	2.55728	0.254346	0.590774	0.237714	1.52357	0.510243
85	FLT4	0.0458221	0.0754717	0.280323	0.201258	0.0503767	0.362404	1.57248	0.985062	2.55728	0.211175	0.594739	0.259991	1.40252	0.478873
86	CREB3L1	0.102426	0.100629	0.150943	0.0880503	0.049907	0.362404	1.86549	0.9842	3.75491	1	1.03158	0.540206	2.0514	1
87	CDKN1B	0.110512	0.169811	0.161725	0.0943396	0.0410783	0.362404	1.8771	1.00942	3.68864	0.0879948	0.613778	0.351643	1.08457	0.356531
88	ARID2	0.0512129	0.0314465	0.199461	0.125786	0.0462085	0.362404	1.757	1.01029	3.17199	0.368884	1.67988	0.592046	5.86462	0.60588
89	WIF1	0.0242588	0.0251572	0.229111	0.150943	0.045246	0.362404	1.69783	1.01303	2.92886	1	0.973546	0.266642	4.39394	1
90	BCL11B	0.172507	0.125786	0.0889488	0.150943	0.0463853	0.362404	0.554895	0.304887	1.02179	0.193891	1.46834	0.836718	2.66971	0.475239
91	GNA11	0.167116	0.18239	0.121294	0.0628931	0.0433101	0.362404	2.08204	0.99885	4.76713	0.707073	0.910237	0.546695	1.54144	0.866514
92	DNM2	0.0997305	0.113208	0.169811	0.100629	0.0450446	0.362404	1.85326	1.01281	3.56732	0.644744	0.877529	0.467906	1.69796	0.819
93	SMARCA4	0.0997305	0.113208	0.172507	0.106918	0.0491009	0.362404	1.7653	0.977089	3.34048	0.644744	0.877529	0.467906	1.69796	0.819
94	CALR	0.0997305	0.100629	0.167116	0.100629	0.0450059	0.362404	1.81774	0.992393	3.50173	1	1.00136	0.522823	1.99557	1
95	LYL1	0.102426	0.100629	0.169811	0.100629	0.0450446	0.362404	1.85326	1.01281	3.56732	1	1.03158	0.540206	2.0514	1
96	CRNKL1	0.0377358	0.081761	0.309973	0.226415	0.0453226	0.362404	1.56304	0.996447	2.48984	0.0508528	0.445324	0.188799	1.05747	0.286839
97	MAPK1	0.38814	0.459119	0.0700809	0.0251572	0.0404617	0.362404	2.95138	0.998873	11.8373	0.172994	0.756286	0.508203	1.12588	0.455076
98	CHEK2	0.409704	0.490566	0.0485175	0.0125786	0.0476999	0.362404	4.04168	0.948652	36.3601	0.101674	0.728871	0.490239	1.08285	0.363859
99	MAFB	0.0242588	0.0314465	0.347709	0.264151	0.0528975	0.376694	1.51439	0.984336	2.35714	0.768446	0.774019	0.228408	2.99096	0.911857
100	ACSL6	0.06469	0.081761	0.253369	0.176101	0.0545666	0.384695	1.61355	0.989156	2.69312	0.577249	0.785247	0.371837	1.72984	0.769302
101	ETV6	0.102426	0.163522	0.16442	0.100629	0.0591317	0.406813	1.78245	0.972073	3.43667	0.0590256	0.589859	0.333353	1.05615	0.309894
102	SMAD2	0.280323	0.194969	0.115903	0.0628931	0.0594351	0.406813	1.97703	0.94491	4.53888	0.0378329	1.63629	1.02102	2.67454	0.236037
103	SMAD4	0.277628	0.201258	0.115903	0.0628931	0.0594351	0.406813	1.97703	0.94491	4.53888	0.0633368	1.55129	0.971396	2.52365	0.309894
104	NCKIPSD	0.177898	0.207547	0.083558	0.0377358	0.0628117	0.411671	2.35092	0.939356	7.04289	0.466115	0.83593	0.51226	1.38218	0.68818
105	FHIT	0.161725	0.188679	0.0916442	0.0440252	0.0747432	0.411671	2.21574	0.938332	6.06297	0.527514	0.839234	0.504922	1.41636	0.734975
106	FOXP1	0.156334	0.176101	0.0889488	0.0440252	0.0742756	0.411671	2.14406	0.905276	5.87782	0.608338	0.87714	0.521778	1.50044	0.797949
107	CTNND2	0.0269542	0.0440252	0.296496	0.220126	0.0694034	0.411671	1.51953	0.964111	2.43353	0.419708	0.608192	0.204448	1.92087	0.657463
108	PIK3R1	0.0673854	0.113208	0.234501	0.163522	0.0638139	0.411671	1.59145	0.961978	2.70025	0.0856796	0.572106	0.289179	1.15176	0.353162
109	TRIM27	0.115903	0.150943	0.153639	0.0943396	0.0717238	0.411671	1.76565	0.946165	3.47898	0.318042	0.74553	0.422635	1.33998	0.561184
110	HLA-A	0.115903	0.150943	0.153639	0.0943396	0.0717238	0.411671	1.76565	0.946165	3.47898	0.318042	0.74553	0.422635	1.33998	0.561184
111	FANCE	0.121294	0.157233	0.148248	0.0880503	0.0662808	0.411671	1.82619	0.962229	3.67961	0.326685	0.748023	0.428411	1.32944	0.561184
112	SRSF3	0.115903	0.157233	0.145553	0.0880503	0.066469	0.411671	1.78715	0.940405	3.60445	0.205489	0.710326	0.404938	1.26708	0.478873
113	CDKN1A	0.121294	0.157233	0.145553	0.0880503	0.066469	0.411671	1.78715	0.940405	3.60445	0.326685	0.748023	0.428411	1.32944	0.561184
114	DDB2	0.110512	0.106918	0.148248	0.0880503	0.0662808	0.411671	1.82619	0.962229	3.67961	1	1.04982	0.560323	2.04296	1
115	CCND1	0.06469	0.0503145	0.339623	0.257862	0.0645159	0.411671	1.50891	0.977849	2.35687	0.558245	1.31972	0.557224	3.48029	0.755398
116	PPFIBP1	0.06469	0.081761	0.183288	0.119497	0.0726189	0.411671	1.67683	0.950838	3.07639	0.577249	0.785247	0.371837	1.72984	0.769302
117	CDK4	0.0377358	0.0251572	0.210243	0.144654	0.0710427	0.411671	1.59738	0.942544	2.78997	0.604143	1.53516	0.471831	6.51086	0.796114
118	LRIG3	0.0350404	0.0314465	0.212938	0.144654	0.0704955	0.411671	1.62361	0.958712	2.83417	1	1.13017	0.369819	4.12279	1
119	AKT1	0.169811	0.119497	0.0943396	0.150943	0.0709446	0.411671	0.592133	0.327786	1.08392	0.149402	1.52744	0.861842	2.81318	0.413053
120	SPECC1	0.293801	0.440252	0.132075	0.0754717	0.0736854	0.411671	1.88759	0.952976	4.02314	0.0017257	0.532232	0.35424	0.799687	0.0482856
121	KEAP1	0.097035	0.106918	0.169811	0.106918	0.0637217	0.411671	1.73188	0.957599	3.27988	0.753727	0.907741	0.477734	1.78525	0.906787
122	TOP1	0.032345	0.0314465	0.345013	0.264151	0.0658328	0.411671	1.49615	0.972253	2.32918	1	1.04037	0.333882	3.83779	1
123	PLCG1	0.032345	0.0314465	0.345013	0.264151	0.0658328	0.411671	1.49615	0.972253	2.32918	1	1.04037	0.333882	3.83779	1
124	CLTCL1	0.393531	0.459119	0.0727763	0.0314465	0.0737201	0.411671	2.44359	0.903555	8.2852	0.206522	0.773986	0.520267	1.15198	0.478873
125	DGCR8	0.393531	0.459119	0.0727763	0.0314465	0.0737201	0.411671	2.44359	0.903555	8.2852	0.206522	0.773986	0.520267	1.15198	0.478873
126	LZTR1	0.393531	0.459119	0.0727763	0.0314465	0.0737201	0.411671	2.44359	0.903555	8.2852	0.206522	0.773986	0.520267	1.15198	0.478873
127	2022-09-05	0.393531	0.459119	0.0727763	0.0314465	0.0737201	0.411671	2.44359	0.903555	8.2852	0.206522	0.773986	0.520267	1.15198	0.478873
128	EWSR1	0.412399	0.496855	0.0458221	0.0125786	0.0730976	0.411671	3.80625	0.885971	34.3778	0.100466	0.718481	0.483198	1.06721	0.363224
129	SETD2	0.177898	0.201258	0.0808625	0.0377358	0.0887317	0.414073	2.26826	0.903197	6.81114	0.624799	0.869043	0.530691	1.44353	0.811204
130	BAP1	0.175202	0.194969	0.0808625	0.0377358	0.0887317	0.414073	2.26826	0.903197	6.81114	0.623666	0.887587	0.539362	1.48288	0.811204
131	PBRM1	0.172507	0.201258	0.0808625	0.0377358	0.0887317	0.414073	2.26826	0.903197	6.81114	0.461768	0.837046	0.509998	1.39295	0.686447
132	APC	0.0673854	0.081761	0.247978	0.18239	0.0906149	0.414073	1.50158	0.923901	2.49291	0.584587	0.820399	0.390931	1.7991	0.776146
133	AFF4	0.0673854	0.0754717	0.250674	0.18239	0.0900666	0.414073	1.52359	0.937956	2.52859	0.852688	0.894848	0.419394	2.01186	0.955715
134	FGFR4	0.032345	0.0628931	0.291105	0.220126	0.0865623	0.414073	1.48004	0.938364	2.37166	0.151938	0.503618	0.194506	1.3329	0.418422
135	NSD1	0.032345	0.0691824	0.291105	0.220126	0.0865623	0.414073	1.48004	0.938364	2.37166	0.066377	0.454793	0.1791	1.16627	0.309894
136	HIST1H4I	0.110512	0.150943	0.15903	0.100629	0.0773208	0.414073	1.7126	0.931834	3.30777	0.247144	0.70646	0.398457	1.27477	0.507979
137	DAXX	0.113208	0.144654	0.150943	0.0943396	0.0939883	0.414073	1.72899	0.925309	3.4101	0.385695	0.763188	0.428932	1.3857	0.619397
138	PIM1	0.121294	0.157233	0.142857	0.0880503	0.0868397	0.414073	1.74837	0.918741	3.5302	0.326685	0.748023	0.428411	1.32944	0.561184
139	TET1	0.15903	0.125786	0.0808625	0.0377358	0.0887317	0.414073	2.26826	0.903197	6.81114	0.351873	1.33121	0.75429	2.43139	0.59347
140	CLP1	0.169811	0.144654	0.121294	0.0691824	0.0888783	0.414073	1.88	0.923515	4.1521	0.520169	1.22514	0.713276	2.16328	0.734678
141	CTNND1	0.172507	0.144654	0.123989	0.0754717	0.0974911	0.414073	1.75519	0.881665	3.75448	0.443595	1.24878	0.727844	2.20308	0.670896
142	FEN1	0.16442	0.138365	0.148248	0.0943396	0.093637	0.414073	1.69257	0.904656	3.34138	0.513977	1.24112	0.715968	2.2158	0.729627
143	NUMA1	0.153639	0.132075	0.212938	0.150943	0.0938225	0.414073	1.54431	0.917852	2.67269	0.59238	1.20788	0.688175	2.18681	0.785014
144	DDX10	0.455526	0.408805	0.0512129	0.0188679	0.098645	0.414073	2.83515	0.816559	15.182	0.28919	1.23758	0.83192	1.84706	0.549742
145	CBL	0.439353	0.427673	0.0512129	0.0188679	0.098645	0.414073	2.83515	0.816559	15.182	0.772168	1.06929	0.719385	1.59299	0.911857
146	CHD4	0.0943396	0.144654	0.167116	0.106918	0.0827983	0.414073	1.69869	0.938257	3.21968	0.127964	0.622503	0.34259	1.14866	0.387186
147	ZNF384	0.0943396	0.144654	0.167116	0.106918	0.0827983	0.414073	1.69869	0.938257	3.21968	0.127964	0.622503	0.34259	1.14866	0.387186
148	PTPN6	0.0943396	0.144654	0.167116	0.106918	0.0827983	0.414073	1.69869	0.938257	3.21968	0.127964	0.622503	0.34259	1.14866	0.387186
149	ETNK1	0.083558	0.106918	0.177898	0.119497	0.093273	0.414073	1.61646	0.914863	2.97003	0.412514	0.769946	0.397875	1.53523	0.652699
150	KRAS	0.0673854	0.0880503	0.183288	0.125786	0.0986727	0.414073	1.58143	0.904731	2.86643	0.468548	0.756523	0.365832	1.6236	0.68818
151	KMT2D	0.0512129	0.0314465	0.19407	0.132075	0.0815386	0.414073	1.605	0.929011	2.86918	0.368884	1.67988	0.592046	5.86462	0.60588
152	NAB2	0.0404313	0.0377358	0.207547	0.144654	0.0895805	0.414073	1.57133	0.926508	2.74609	1	1.08583	0.388662	3.48441	1
153	PML	0.180593	0.106918	0.0727763	0.119497	0.0937802	0.414073	0.58456	0.301634	1.15243	0.0370094	1.86693	1.03632	3.52483	0.232961
154	SETBP1	0.274933	0.18239	0.118598	0.0691824	0.0885301	0.414073	1.83244	0.898438	4.05242	0.0206559	1.72938	1.06904	2.86019	0.163219
155	MALT1	0.277628	0.18239	0.121294	0.0691824	0.0888783	0.414073	1.88	0.923515	4.1521	0.0206173	1.75314	1.08416	2.8985	0.163219
156	FSTL3	0.177898	0.169811	0.123989	0.0754717	0.0974911	0.414073	1.75519	0.881665	3.75448	0.900734	1.0714	0.640432	1.82988	0.987414
157	TCF3	0.183288	0.176101	0.113208	0.0628931	0.0797231	0.414073	1.92502	0.918197	4.42572	0.901978	1.06343	0.64001	1.80191	0.987414
158	JAK3	0.0916442	0.0943396	0.167116	0.106918	0.0827983	0.414073	1.69869	0.938257	3.21968	1	0.979448	0.500395	2.00044	1
159	SRC	0.0161725	0.0251572	0.347709	0.27044	0.083173	0.414073	1.46617	0.955033	2.27585	0.498794	0.644061	0.150269	3.14853	0.719768
160	FAM47C	0.121294	0.113208	0.126685	0.0754717	0.0968669	0.414073	1.79904	0.905236	3.84353	0.883672	1.09407	0.595263	2.08458	0.974943
161	BCOR	0.118598	0.119497	0.123989	0.0754717	0.0974911	0.414073	1.75519	0.881665	3.75448	1	1.00301	0.549664	1.8898	1
162	DDX3X	0.121294	0.119497	0.123989	0.0754717	0.0974911	0.414073	1.75519	0.881665	3.75448	1	1.02903	0.565144	1.93571	1
163	KDM6A	0.115903	0.119497	0.123989	0.0754717	0.0974911	0.414073	1.75519	0.881665	3.75448	1	0.977135	0.534286	1.84423	1
164	SSX1	0.113208	0.113208	0.126685	0.0754717	0.0968669	0.414073	1.79904	0.905236	3.84353	1	1.01158	0.546731	1.93744	1
165	SSX4	0.113208	0.113208	0.126685	0.0754717	0.0968669	0.414073	1.79904	0.905236	3.84353	1	1.01158	0.546731	1.93744	1
166	WAS	0.113208	0.113208	0.126685	0.0754717	0.0968669	0.414073	1.79904	0.905236	3.84353	1	1.01158	0.546731	1.93744	1
167	GATA1	0.113208	0.113208	0.126685	0.0754717	0.0968669	0.414073	1.79904	0.905236	3.84353	1	1.01158	0.546731	1.93744	1
168	TFE3	0.113208	0.113208	0.126685	0.0754717	0.0968669	0.414073	1.79904	0.905236	3.84353	1	1.01158	0.546731	1.93744	1
169	ROBO2	0.142857	0.163522	0.0862534	0.0440252	0.102107	0.416099	2.07281	0.872434	5.69512	0.595041	0.862433	0.504211	1.50352	0.787062
170	HMGA1	0.113208	0.144654	0.153639	0.100629	0.100552	0.416099	1.64366	0.892165	3.18059	0.385695	0.763188	0.428932	1.3857	0.619397
171	NCOA2	0.0296496	0.0503145	0.45283	0.377358	0.0999341	0.416099	1.39907	0.937504	2.09794	0.307776	0.58316	0.208761	1.70651	0.561184
172	PRF1	0.156334	0.113208	0.0862534	0.0440252	0.102107	0.416099	2.07281	0.872434	5.69512	0.222967	1.47043	0.817001	2.7566	0.49617
173	SMAD3	0.191375	0.132075	0.0592992	0.100629	0.101641	0.416099	0.569529	0.2762	1.19771	0.10322	1.57724	0.912177	2.82146	0.365668
174	PRPF40B	0.0592992	0.0314465	0.191375	0.132075	0.10322	0.418221	1.57724	0.912177	2.82146	0.202037	1.96204	0.706916	6.75891	0.478873
175	MDM2	0.0269542	0.0251572	0.234501	0.169811	0.105076	0.418525	1.52075	0.92414	2.56259	1	1.0846	0.306782	4.81286	1
176	BCR	0.393531	0.459119	0.0673854	0.0314465	0.104948	0.418525	2.24924	0.824116	7.66962	0.206522	0.773986	0.520267	1.15198	0.478873
177	RBM10	0.113208	0.113208	0.132075	0.081761	0.104987	0.418525	1.73044	0.889517	3.59152	1	1.01158	0.546731	1.93744	1
178	SDC4	0.0161725	0.0314465	0.3531	0.283019	0.10573	0.418763	1.40974	0.922349	2.17623	0.320475	0.512082	0.128028	2.15569	0.561184
179	LIFR	0.0215633	0.0440252	0.285714	0.220126	0.107301	0.422611	1.44118	0.913034	2.31089	0.163987	0.484013	0.150285	1.59887	0.442105
180	IL6ST	0.0673854	0.119497	0.237197	0.176101	0.109242	0.427663	1.47723	0.9027	2.4721	0.0589893	0.538066	0.274299	1.07043	0.309894
181	SS18L1	0.0269542	0.0503145	0.374663	0.301887	0.109797	0.427663	1.41391	0.931378	2.16518	0.195923	0.528715	0.183695	1.57487	0.475239
182	SMARCD1	0.0539084	0.0314465	0.202156	0.144654	0.113161	0.429787	1.51979	0.894767	2.65937	0.37136	1.77338	0.630079	6.16199	0.60588
183	STAT6	0.0404313	0.0377358	0.204852	0.144654	0.112878	0.429787	1.54547	0.910581	2.70248	1	1.08583	0.388662	3.48441	1
184	GLI1	0.0377358	0.0314465	0.204852	0.144654	0.112878	0.429787	1.54547	0.910581	2.70248	0.804124	1.22045	0.406104	4.40885	0.92171
185	DDIT3	0.0377358	0.0314465	0.204852	0.144654	0.112878	0.429787	1.54547	0.910581	2.70248	0.804124	1.22045	0.406104	4.40885	0.92171
186	ISX	0.41779	0.496855	0.0431267	0.0125786	0.113391	0.429787	3.57219	0.823722	32.4076	0.122625	0.735008	0.494475	1.09156	0.380839
187	CTNNB1	0.150943	0.157233	0.0916442	0.0503145	0.115586	0.435765	1.92606	0.848276	4.9369	0.895567	0.964326	0.56328	1.68706	0.98345
188	SRGAP3	0.102426	0.0628931	0.115903	0.0691824	0.116916	0.438436	1.78519	0.873539	3.95398	0.185695	1.72022	0.813035	3.98048	0.466683
189	NF1	0.172507	0.226415	0.175202	0.119497	0.118618	0.43953	1.58659	0.897071	2.91739	0.181863	0.720038	0.444438	1.17843	0.466683
190	SUZ12	0.167116	0.220126	0.175202	0.119497	0.118618	0.43953	1.58659	0.897071	2.91739	0.177312	0.718611	0.441174	1.18296	0.457893
191	LSM14A	0.06469	0.0691824	0.172507	0.119497	0.119078	0.43953	1.55692	0.879394	2.86508	0.85064	0.940779	0.429936	2.1869	0.955715
192	PREX2	0.0377358	0.0503145	0.442049	0.371069	0.12069	0.443159	1.37464	0.920204	2.06372	0.488041	0.748247	0.285699	2.10521	0.706737
193	FUS	0.0269542	0.0377358	0.560647	0.490566	0.121351	0.443275	1.36802	0.920549	2.03416	0.581755	0.714091	0.230203	2.43621	0.773844
194	LRP1B	0.191375	0.169811	0.0188679	0.0440252	0.137185	0.446777	0.422447	0.124042	1.43858	0.543917	1.1724	0.704223	1.99456	0.752258
195	FANCD2	0.097035	0.0628931	0.121294	0.0754717	0.126791	0.446777	1.71162	0.858146	3.66645	0.238966	1.61972	0.761448	3.7622	0.507979
196	VHL	0.097035	0.0628931	0.121294	0.0754717	0.126791	0.446777	1.71162	0.858146	3.66645	0.238966	1.61972	0.761448	3.7622	0.507979
197	MLH1	0.137466	0.138365	0.097035	0.0566038	0.129063	0.446777	1.81178	0.828912	4.39155	1	1.00429	0.571159	1.81305	1
198	MYD88	0.137466	0.150943	0.097035	0.0566038	0.129063	0.446777	1.81178	0.828912	4.39155	0.7856	0.906938	0.522567	1.60912	0.920877
199	CDH10	0.0269542	0.0440252	0.28841	0.226415	0.133955	0.446777	1.40822	0.895285	2.24835	0.419708	0.608192	0.204448	1.92087	0.657463
200	FGFR2	0.180593	0.125786	0.0808625	0.0440252	0.139115	0.446777	1.93161	0.807363	5.33128	0.12435	1.55287	0.887553	2.81677	0.381159
201	HRAS	0.161725	0.144654	0.134771	0.0880503	0.145602	0.446777	1.63352	0.854534	3.3092	0.695439	1.15524	0.670185	2.04545	0.860044
202	FANCF	0.118598	0.100629	0.15903	0.106918	0.135974	0.446777	1.60044	0.880996	3.04147	0.65369	1.21694	0.646626	2.39328	0.825899
203	SDHAF2	0.161725	0.138365	0.156334	0.106918	0.135784	0.446777	1.56812	0.862162	2.98285	0.513562	1.21671	0.701062	2.17433	0.729627
204	ATM	0.458221	0.408805	0.0485175	0.0188679	0.144509	0.446777	2.67821	0.765182	14.4044	0.288496	1.25149	0.841287	1.86777	0.549742
205	POU2AF1	0.458221	0.421384	0.0485175	0.0188679	0.144509	0.446777	2.67821	0.765182	14.4044	0.386935	1.18728	0.798799	1.7694	0.619976
206	SDHD	0.463612	0.421384	0.0485175	0.0188679	0.144509	0.446777	2.67821	0.765182	14.4044	0.335972	1.21411	0.8169	1.80931	0.569376
207	ZBTB16	0.466307	0.421384	0.0485175	0.0188679	0.144509	0.446777	2.67821	0.765182	14.4044	0.291372	1.22774	0.826161	1.82959	0.551673
208	PAFAH1B2	0.460916	0.427673	0.0485175	0.0188679	0.144509	0.446777	2.67821	0.765182	14.4044	0.441515	1.16958	0.787239	1.74187	0.670896
209	ARHGEF12	0.444744	0.415094	0.0485175	0.0188679	0.144509	0.446777	2.67821	0.765182	14.4044	0.499244	1.15253	0.774881	1.71908	0.719768
210	COL2A1	0.0566038	0.0251572	0.188679	0.132075	0.13045	0.446777	1.54967	0.895459	2.77407	0.124033	2.34911	0.77403	9.57552	0.381159
211	ATF1	0.0566038	0.0314465	0.199461	0.144654	0.140806	0.446777	1.49429	0.879051	2.61635	0.274763	1.86743	0.668368	6.46011	0.533631
212	HOXC13	0.0512129	0.0314465	0.207547	0.150943	0.146391	0.446777	1.49458	0.887022	2.58951	0.368884	1.67988	0.592046	5.86462	0.60588
213	HOXC11	0.0512129	0.0314465	0.207547	0.150943	0.146391	0.446777	1.49458	0.887022	2.58951	0.368884	1.67988	0.592046	5.86462	0.60588
214	ERBB3	0.0431267	0.0251572	0.207547	0.150943	0.146391	0.446777	1.49458	0.887022	2.58951	0.456511	1.76434	0.556581	7.37515	0.680423
215	NACA	0.0404313	0.0314465	0.207547	0.150943	0.146391	0.446777	1.49458	0.887022	2.58951	0.804578	1.31124	0.442719	4.69709	0.92171
216	PTPRB	0.0269542	0.0251572	0.234501	0.176101	0.134407	0.446777	1.45509	0.88866	2.43609	1	1.0846	0.306782	4.81286	1
217	GPC5	0.331536	0.264151	0.0781671	0.119497	0.140643	0.446777	0.631545	0.329357	1.23537	0.122605	1.40728	0.913357	2.1931	0.380839
218	SOX21	0.326146	0.257862	0.0781671	0.119497	0.140643	0.446777	0.631545	0.329357	1.23537	0.120606	1.41862	0.918139	2.21825	0.380839
219	BUB1B	0.229111	0.138365	0.0431267	0.0754717	0.142144	0.446777	0.558225	0.240778	1.32817	0.017585	1.88013	1.10658	3.30267	0.153054
220	KNSTRN	0.229111	0.144654	0.0431267	0.0754717	0.142144	0.446777	0.558225	0.240778	1.32817	0.0249732	1.78502	1.0581	3.10645	0.177839
221	POLG	0.177898	0.081761	0.097035	0.144654	0.13232	0.446777	0.642232	0.354687	1.18186	0.00328753	2.46513	1.29328	5.03875	0.0482856
222	IDH2	0.175202	0.081761	0.097035	0.144654	0.13232	0.446777	0.642232	0.354687	1.18186	0.00467343	2.41956	1.26824	4.94893	0.0589569
223	DCC	0.274933	0.201258	0.121294	0.0754717	0.126791	0.446777	1.71162	0.858146	3.66645	0.0640296	1.53027	0.957816	2.49015	0.309894
224	ZNF429	0.102426	0.0943396	0.150943	0.100629	0.128272	0.446777	1.60954	0.872523	3.11763	0.874696	1.10813	0.573181	2.24251	0.97112
225	CEBPA	0.0619946	0.0691824	0.180593	0.125786	0.12435	0.446777	1.55287	0.887553	2.81677	0.846998	0.898974	0.408117	2.09944	0.955414
226	AKT2	0.0700809	0.0691824	0.180593	0.125786	0.12435	0.446777	1.55287	0.887553	2.81677	1	1.02514	0.47405	2.36365	1
227	BAX	0.0727763	0.081761	0.188679	0.132075	0.13045	0.446777	1.54967	0.895459	2.77407	0.723086	0.891217	0.429534	1.93877	0.878924
228	PTPRT	0.0296496	0.0314465	0.347709	0.283019	0.129036	0.446777	1.37615	0.899962	2.1252	1	0.951103	0.298295	3.55394	1
229	OLIG2	0.123989	0.0943396	0.126685	0.081761	0.136694	0.446777	1.64927	0.844904	3.43181	0.373311	1.37525	0.72456	2.74511	0.60588
230	MN1	0.407008	0.471698	0.0485175	0.0188679	0.144509	0.446777	2.67821	0.765182	14.4044	0.208629	0.778492	0.523688	1.1573	0.478873
231	ARAF	0.115903	0.113208	0.126685	0.081761	0.136694	0.446777	1.64927	0.844904	3.43181	1	1.0389	0.562817	1.98609	1
232	IL21R	0.0269542	0.0314465	0.552561	0.490566	0.148716	0.451916	1.32195	0.88979	1.96492	0.779794	0.862337	0.26312	3.27144	0.916258
233	CCNE1	0.0673854	0.0754717	0.169811	0.119497	0.149402	0.452054	1.52744	0.861842	2.81318	0.852688	0.894848	0.419394	2.01186	0.955715
234	SFPQ	0.296496	0.157233	0.032345	0.0628931	0.151938	0.457761	0.503618	0.194506	1.3329	0.00046591	2.303	1.39812	3.9051	0.0410583
235	CBLB	0.0566038	0.0314465	0.140162	0.0943396	0.154457	0.459462	1.58473	0.843452	3.13882	0.274763	1.86743	0.668368	6.46011	0.533631
236	KLF6	0.123989	0.0628931	0.140162	0.0943396	0.154457	0.459462	1.58473	0.843452	3.13882	0.0318375	2.13505	1.02611	4.88234	0.211749
237	EIF1AX	0.107817	0.125786	0.140162	0.0943396	0.154457	0.459462	1.58473	0.843452	3.13882	0.553944	0.849347	0.464812	1.59379	0.755398
238	MITF	0.153639	0.18239	0.0889488	0.0503145	0.155444	0.459949	1.86375	0.818333	4.78713	0.442121	0.823113	0.491134	1.40143	0.670896
239	SMO	0.110512	0.0314465	0.183288	0.238994	0.156578	0.459949	0.722415	0.450359	1.16969	0.00213745	3.87237	1.48869	12.8143	0.0482856
240	CEP89	0.06469	0.0691824	0.175202	0.125786	0.15619	0.459949	1.49633	0.853559	2.71845	0.85064	0.940779	0.429936	2.1869	0.955715
241	DROSHA	0.0242588	0.0503145	0.285714	0.226415	0.162371	0.471956	1.38956	0.883086	2.21927	0.175996	0.47461	0.159054	1.44361	0.457893
242	IL7R	0.0242588	0.0440252	0.283019	0.226415	0.163085	0.471956	1.37105	0.870995	2.19041	0.269622	0.545968	0.177174	1.75961	0.528011
243	MYOD1	0.126685	0.0880503	0.145553	0.100629	0.163309	0.471956	1.54195	0.833644	2.99294	0.234615	1.52088	0.791585	3.09298	0.507979
244	PTK6	0.0188679	0.0566038	0.377358	0.314465	0.163343	0.471956	1.34784	0.890715	2.05561	0.0277983	0.324333	0.100602	0.999505	0.190729
245	GNAS	0.0134771	0.0377358	0.382749	0.320755	0.164927	0.474586	1.33983	0.886959	2.03907	0.0966669	0.352561	0.0837565	1.41018	0.358478
246	POU5F1	0.121294	0.150943	0.153639	0.106918	0.171195	0.475873	1.53602	0.843473	2.92462	0.398779	0.785157	0.447103	1.40599	0.634625
247	VTI1A	0.199461	0.138365	0.0700809	0.0377358	0.167527	0.475873	1.94257	0.760888	5.89353	0.0861616	1.57391	0.919428	2.78157	0.353162
248	TCF7L2	0.199461	0.138365	0.0700809	0.0377358	0.167527	0.475873	1.94257	0.760888	5.89353	0.0861616	1.57391	0.919428	2.78157	0.353162
249	LMO2	0.102426	0.0880503	0.150943	0.106918	0.172141	0.475873	1.50413	0.824897	2.86678	0.636072	1.19561	0.609933	2.46781	0.815328
250	KMT2A	0.442049	0.427673	0.0539084	0.0251572	0.174149	0.475873	2.23078	0.729929	9.12989	0.700235	1.08138	0.727564	1.61084	0.860044
251	DDX6	0.433962	0.415094	0.0539084	0.0251572	0.174149	0.475873	2.23078	0.729929	9.12989	0.629697	1.10185	0.740628	1.64382	0.811584
252	BCL9L	0.433962	0.415094	0.0539084	0.0251572	0.174149	0.475873	2.23078	0.729929	9.12989	0.629697	1.10185	0.740628	1.64382	0.811584
253	FOXR1	0.436658	0.415094	0.0539084	0.0251572	0.174149	0.475873	2.23078	0.729929	9.12989	0.628752	1.11433	0.749054	1.66234	0.811584
254	NTRK3	0.177898	0.081761	0.0943396	0.138365	0.168222	0.475873	0.655653	0.358545	1.22035	0.00328753	2.46513	1.29328	5.03875	0.0482856
255	NTHL1	0.0188679	0.0188679	0.579515	0.522013	0.174067	0.475873	1.30354	0.875194	1.94038	1	1.01043	0.226927	6.13578	1
256	TSC2	0.0188679	0.0188679	0.579515	0.522013	0.174067	0.475873	1.30354	0.875194	1.94038	1	1.01043	0.226927	6.13578	1
257	TRAF7	0.0188679	0.0188679	0.579515	0.522013	0.174067	0.475873	1.30354	0.875194	1.94038	1	1.01043	0.226927	6.13578	1
258	PRKAR1A	0.107817	0.0503145	0.264151	0.327044	0.170039	0.475873	0.747062	0.488526	1.14807	0.0321978	2.3081	1.03217	5.85538	0.212144
259	PALB2	0.0269542	0.0251572	0.560647	0.503145	0.176683	0.480932	1.29931	0.873955	1.93167	1	1.0846	0.306782	4.81286	1
260	LMO1	0.150943	0.144654	0.132075	0.0880503	0.1867	0.50238	1.59574	0.833396	3.2368	0.894354	1.06409	0.614055	1.89203	0.98345
261	RUNX1	0.137466	0.0880503	0.132075	0.0880503	0.1867	0.50238	1.59574	0.833396	3.2368	0.113209	1.67156	0.875788	3.3825	0.370584
262	TMPRSS2	0.126685	0.0754717	0.12938	0.0880503	0.185722	0.50238	1.55819	0.812415	3.16466	0.0968669	1.79904	0.905236	3.84353	0.358478
263	FAT3	0.374663	0.36478	0.0781671	0.0440252	0.187469	0.50253	1.86165	0.775157	5.15049	0.843331	1.06139	0.707675	1.59928	0.954331
264	SND1	0.115903	0.0377358	0.180593	0.232704	0.189782	0.506804	0.734716	0.456332	1.19474	0.00303194	3.38361	1.39174	9.94722	0.0482856
265	TFG	0.0566038	0.0314465	0.134771	0.0943396	0.196067	0.512908	1.514	0.803297	3.00581	0.274763	1.86743	0.668368	6.46011	0.533631
266	LARP4B	0.123989	0.0628931	0.134771	0.0943396	0.196067	0.512908	1.514	0.803297	3.00581	0.0318375	2.13505	1.02611	4.88234	0.211749
267	GATA3	0.123989	0.0628931	0.137466	0.0943396	0.195893	0.512908	1.54925	0.823301	3.0721	0.0318375	2.13505	1.02611	4.88234	0.211749
268	NFATC2	0.0161725	0.0314465	0.380054	0.320755	0.196433	0.512908	1.3243	0.876538	2.01568	0.320475	0.512082	0.128028	2.15569	0.561184
269	SALL4	0.0161725	0.0314465	0.380054	0.320755	0.196433	0.512908	1.3243	0.876538	2.01568	0.320475	0.512082	0.128028	2.15569	0.561184
270	ZRSR2	0.115903	0.125786	0.137466	0.0943396	0.195893	0.512908	1.54925	0.823301	3.0721	0.771098	0.92158	0.50817	1.71941	0.911857
271	RBM15	0.280323	0.176101	0.105121	0.0691824	0.198859	0.513537	1.5991	0.775568	3.56458	0.00847232	1.85503	1.14217	3.08468	0.0918921
272	EPHA3	0.083558	0.0754717	0.105121	0.0691824	0.198859	0.513537	1.5991	0.775568	3.56458	0.86261	1.12946	0.54504	2.4874	0.962247
273	ATRX	0.134771	0.119497	0.105121	0.0691824	0.198859	0.513537	1.5991	0.775568	3.56458	0.673618	1.16169	0.644048	2.16917	0.842022
274	USP6	0.407008	0.534591	0.0619946	0.0314465	0.202982	0.518487	2.0572	0.745706	7.06125	0.00922529	0.601362	0.403503	0.893875	0.0956446
275	RABEP1	0.409704	0.534591	0.0619946	0.0314465	0.202982	0.518487	2.0572	0.745706	7.06125	0.0120636	0.608268	0.40819	0.904041	0.113398
276	SMARCB1	0.398922	0.433962	0.0592992	0.0314465	0.202037	0.518487	1.96204	0.706916	6.75891	0.559395	0.878624	0.590339	1.30974	0.755504
277	NUTM2B	0.148248	0.113208	0.083558	0.0503145	0.205582	0.52135	1.74028	0.758963	4.49086	0.335208	1.38071	0.764112	2.59643	0.569376
278	DDX5	0.102426	0.0628931	0.266846	0.327044	0.205478	0.52135	0.757575	0.495659	1.16376	0.185695	1.72022	0.813035	3.98048	0.466683
279	SOCS1	0.0188679	0.0314465	0.563342	0.509434	0.208459	0.521572	1.28083	0.861162	1.90453	0.360413	0.598941	0.160714	2.4331	0.602339
280	RMI2	0.0188679	0.0377358	0.563342	0.509434	0.208459	0.521572	1.28083	0.861162	1.90453	0.226405	0.495987	0.140101	1.8187	0.499735
281	PRKCB	0.0242588	0.0251572	0.557951	0.503145	0.208629	0.521572	1.28453	0.864077	1.90953	1	0.973546	0.266642	4.39394	1
282	PPM1D	0.0943396	0.0628931	0.269542	0.327044	0.20779	0.521572	0.768169	0.502843	1.17955	0.239845	1.56993	0.735917	3.65426	0.507979
283	PPARG	0.102426	0.0691824	0.113208	0.0754717	0.21085	0.521576	1.58255	0.788658	3.40507	0.253601	1.55331	0.751441	3.46843	0.510243
284	RAF1	0.105121	0.0691824	0.113208	0.0754717	0.21085	0.521576	1.58255	0.788658	3.40507	0.198859	1.5991	0.775568	3.56458	0.475239
285	HEY1	0.0296496	0.0314465	0.458221	0.402516	0.210276	0.521576	1.2851	0.863443	1.91943	1	0.951103	0.298295	3.55394	1
286	WT1	0.097035	0.0880503	0.153639	0.113208	0.223101	0.549951	1.44033	0.799257	2.70285	0.87133	1.12576	0.571008	2.33366	0.970439
287	CSF3R	0.283019	0.169811	0.032345	0.0566038	0.226141	0.554585	0.563334	0.212571	1.54895	0.00428459	1.96507	1.2043	3.28818	0.0589569
288	MAML2	0.390836	0.371069	0.0673854	0.0377358	0.226554	0.554585	1.86237	0.725845	5.66868	0.624464	1.10744	0.739797	1.66535	0.811204
289	FES	0.175202	0.081761	0.0997305	0.138365	0.22863	0.55773	0.697337	0.383908	1.29126	0.00467343	2.41956	1.26824	4.94893	0.0589569
290	HOOK3	0.123989	0.119497	0.366577	0.314465	0.231054	0.559687	1.28586	0.849119	1.96221	1	1.05522	0.58072	1.98174	1
291	B2M	0.221024	0.144654	0.0512129	0.081761	0.231814	0.559687	0.612839	0.278442	1.38929	0.0426186	1.70344	1.00786	2.96882	0.256741
292	HMGN2P46	0.221024	0.144654	0.0512129	0.081761	0.231814	0.559687	0.612839	0.278442	1.38929	0.0426186	1.70344	1.00786	2.96882	0.256741
293	CARS	0.15903	0.144654	0.123989	0.0880503	0.235049	0.559829	1.48382	0.770899	3.02176	0.695228	1.13222	0.656018	2.00677	0.860044
294	SSX2	0.118598	0.106918	0.126685	0.0880503	0.234615	0.559829	1.52088	0.791585	3.09298	0.766994	1.13724	0.611171	2.20145	0.911857
295	KDM5C	0.118598	0.100629	0.126685	0.0880503	0.234615	0.559829	1.52088	0.791585	3.09298	0.65369	1.21694	0.646626	2.39328	0.825899
296	SMC1A	0.118598	0.100629	0.126685	0.0880503	0.234615	0.559829	1.52088	0.791585	3.09298	0.65369	1.21694	0.646626	2.39328	0.825899
297	BRAF	0.115903	0.0377358	0.185984	0.232704	0.23767	0.560813	0.76182	0.474164	1.23662	0.00303194	3.38361	1.39174	9.94722	0.0482856
298	FAM131B	0.115903	0.0377358	0.185984	0.232704	0.23767	0.560813	0.76182	0.474164	1.23662	0.00303194	3.38361	1.39174	9.94722	0.0482856
299	TCEA1	0.0512129	0.0566038	0.412399	0.358491	0.240679	0.560813	1.28256	0.856169	1.93168	0.833711	0.909385	0.381198	2.33884	0.946484
300	ERCC5	0.32345	0.251572	0.0781671	0.113208	0.242907	0.560813	0.67144	0.347122	1.32959	0.0967599	1.44855	0.935012	2.27252	0.358478
301	AXIN1	0.0215633	0.0125786	0.574124	0.522013	0.242879	0.560813	1.27366	0.855336	1.89524	0.730577	1.74689	0.343087	17.0778	0.884977
302	CREBBP	0.0188679	0.0125786	0.571429	0.522013	0.244243	0.560813	1.25903	0.845615	1.87324	0.729964	1.5245	0.285877	15.2062	0.884977
303	SNX29	0.0242588	0.0251572	0.566038	0.515723	0.244554	0.560813	1.26259	0.848528	1.8778	1	0.973546	0.266642	4.39394	1
304	ERCC4	0.0215633	0.0251572	0.566038	0.515723	0.244554	0.560813	1.26259	0.848528	1.8778	0.759686	0.863124	0.227064	3.97703	0.910847
305	GAS7	0.431267	0.54717	0.0512129	0.0251572	0.244793	0.560813	2.11315	0.686136	8.68696	0.0208182	0.632189	0.424102	0.939509	0.163219
306	MSI2	0.102426	0.081761	0.261456	0.314465	0.243482	0.560813	0.780867	0.509038	1.20474	0.521553	1.29651	0.651271	2.73724	0.734678
307	BRIP1	0.0943396	0.0754717	0.266846	0.320755	0.245668	0.560813	0.779877	0.509592	1.20005	0.509499	1.2907	0.631601	2.81381	0.729627
308	AXIN2	0.113208	0.0754717	0.256065	0.308176	0.241386	0.560813	0.781814	0.508395	1.20953	0.21085	1.58255	0.788658	3.40507	0.478873
309	CD79A	0.0673854	0.0691824	0.172507	0.132075	0.246598	0.560813	1.3882	0.797546	2.49643	1	0.982834	0.451916	2.27507	1
310	ERCC2	0.0808625	0.081761	0.172507	0.132075	0.246598	0.560813	1.3882	0.797546	2.49643	1	0.999041	0.48841	2.15136	1
311	STIL	0.285714	0.157233	0.0377358	0.0628931	0.254346	0.567519	0.590774	0.237714	1.52357	0.00132362	2.18421	1.3242	3.70771	0.0482856
312	CCR4	0.115903	0.125786	0.102426	0.0691824	0.253601	0.567519	1.55331	0.751441	3.46843	0.771098	0.92158	0.50817	1.71941	0.911857
313	BTG1	0.0889488	0.0566038	0.180593	0.138365	0.253397	0.567519	1.39105	0.80763	2.47053	0.223043	1.64572	0.746209	4.014	0.49617
314	USP44	0.0943396	0.0566038	0.177898	0.138365	0.254377	0.567519	1.36564	0.792091	2.42736	0.170208	1.75608	0.801169	4.26491	0.451115
315	APOBEC3B	0.420485	0.490566	0.0350404	0.0125786	0.251437	0.567519	2.87796	0.6396	26.5779	0.176797	0.762792	0.513288	1.13282	0.457893
316	PDGFB	0.420485	0.496855	0.0350404	0.0125786	0.251437	0.567519	2.87796	0.6396	26.5779	0.147671	0.743395	0.500148	1.10393	0.413053
317	POLQ	0.06469	0.0566038	0.137466	0.100629	0.255483	0.568189	1.44223	0.77625	2.80897	0.845252	1.16532	0.507588	2.92163	0.954972
318	CTNNA2	0.177898	0.125786	0.0242588	0.0440252	0.269622	0.580955	0.545968	0.177174	1.75961	0.156375	1.5245	0.870497	2.76744	0.425653
319	AFF3	0.169811	0.113208	0.0242588	0.0440252	0.269622	0.580955	0.545968	0.177174	1.75961	0.112973	1.62399	0.907514	3.03089	0.370584
320	FBLN2	0.105121	0.0691824	0.107817	0.0754717	0.267761	0.580955	1.49785	0.743054	3.2335	0.198859	1.5991	0.775568	3.56458	0.475239
321	XPC	0.105121	0.0691824	0.110512	0.0754717	0.268431	0.580955	1.54007	0.765761	3.31911	0.198859	1.5991	0.775568	3.56458	0.475239
322	STAG1	0.0512129	0.0377358	0.145553	0.106918	0.265305	0.580955	1.44098	0.788057	2.75224	0.655816	1.39102	0.520645	4.34378	0.827056
323	IL2	0.175202	0.132075	0.0808625	0.0503145	0.270288	0.580955	1.6791	0.729585	4.34386	0.246527	1.41465	0.813567	2.54207	0.507979
324	ABI1	0.134771	0.0880503	0.107817	0.0754717	0.267761	0.580955	1.49785	0.743054	3.2335	0.145602	1.63352	0.854534	3.3092	0.411976
325	KIF5B	0.126685	0.0754717	0.107817	0.0754717	0.267761	0.580955	1.49785	0.743054	3.2335	0.0968669	1.79904	0.905236	3.84353	0.358478
326	TLX1	0.191375	0.125786	0.0781671	0.0503145	0.269766	0.580955	1.61829	0.700365	4.19735	0.0603035	1.6683	0.956973	3.01764	0.309894
327	MSN	0.126685	0.100629	0.107817	0.0754717	0.267761	0.580955	1.49785	0.743054	3.2335	0.464037	1.3122	0.701461	2.56917	0.687281
328	AR	0.12938	0.100629	0.107817	0.0754717	0.267761	0.580955	1.49785	0.743054	3.2335	0.384033	1.34442	0.719996	2.62853	0.619397
329	PIK3CB	0.0485175	0.0314465	0.150943	0.113208	0.274227	0.58522	1.41042	0.781606	2.64949	0.48762	1.58693	0.554306	5.57068	0.706737
330	ZFHX3	0.71159	0.666667	0.0566038	0.0314465	0.274763	0.58522	1.86743	0.668368	6.46011	0.238365	1.29756	0.838314	1.99647	0.507979
331	PER1	0.425876	0.540881	0.0566038	0.0314465	0.274763	0.58522	1.86743	0.668368	6.46011	0.0208364	0.634421	0.425799	0.94267	0.163219
332	CREB3L2	0.113208	0.0377358	0.188679	0.232704	0.287616	0.594389	0.775574	0.483164	1.25782	0.00455003	3.29457	1.35268	9.69234	0.0589569
333	TRIM24	0.115903	0.0377358	0.188679	0.232704	0.287616	0.594389	0.775574	0.483164	1.25782	0.00303194	3.38361	1.39174	9.94722	0.0482856
334	KIAA1549	0.118598	0.0377358	0.188679	0.232704	0.287616	0.594389	0.775574	0.483164	1.25782	0.00308911	3.47322	1.43102	10.1976	0.0482856
335	CNTNAP2	0.137466	0.0377358	0.188679	0.232704	0.287616	0.594389	0.775574	0.483164	1.25782	0.000354252	4.11676	1.71315	12.0083	0.0410583
336	CDKN2A	0.237197	0.251572	0.0862534	0.0566038	0.288152	0.594389	1.59104	0.718969	3.88973	0.824243	0.937158	0.596714	1.48727	0.939089
337	MEN1	0.19407	0.150943	0.115903	0.081761	0.280708	0.594389	1.49	0.757462	3.11828	0.267087	1.37331	0.811814	2.38706	0.524626
338	MAP2K1	0.188679	0.138365	0.0673854	0.0943396	0.288342	0.594389	0.701207	0.343496	1.47661	0.168429	1.46833	0.854876	2.60202	0.448086
339	GRIN2A	0.0188679	0.0188679	0.568733	0.522013	0.28519	0.594389	1.2446	0.836021	1.85152	1	1.01043	0.226927	6.13578	1
340	CIITA	0.0188679	0.0251572	0.560647	0.515723	0.28723	0.594389	1.23395	0.829489	1.83473	0.74149	0.753269	0.188231	3.56204	0.896656
341	MYH11	0.0215633	0.0314465	0.563342	0.515723	0.285821	0.594389	1.24818	0.838932	1.85612	0.545417	0.686251	0.194237	2.71147	0.752483
342	AMER1	0.123989	0.0943396	0.113208	0.081761	0.281454	0.594389	1.45081	0.735943	3.04111	0.373311	1.37525	0.72456	2.74511	0.60588
343	CLTC	0.0916442	0.0628931	0.269542	0.320755	0.291469	0.595629	0.790783	0.516971	1.2163	0.30515	1.52045	0.710546	3.54677	0.561184
344	BCL3	0.083558	0.0754717	0.16442	0.125786	0.291478	0.595629	1.38552	0.786933	2.52596	0.86261	1.12946	0.54504	2.4874	0.962247
345	CBLC	0.083558	0.0754717	0.16442	0.125786	0.291478	0.595629	1.38552	0.786933	2.52596	0.86261	1.12946	0.54504	2.4874	0.962247
346	CRTC3	0.172507	0.081761	0.102426	0.138365	0.294614	0.598568	0.718371	0.396697	1.32708	0.00476673	2.3743	1.24336	4.85964	0.0589569
347	CD79B	0.0943396	0.0628931	0.272237	0.320755	0.293841	0.598568	0.801774	0.5244	1.23277	0.239845	1.56993	0.735917	3.65426	0.507979
348	BLM	0.172507	0.081761	0.105121	0.138365	0.300428	0.608626	0.739536	0.409622	1.3631	0.00476673	2.3743	1.24336	4.85964	0.0589569
349	NFIB	0.22372	0.232704	0.0916442	0.0628931	0.30515	0.609436	1.52045	0.710546	3.54677	0.909666	0.962646	0.60619	1.54718	0.991858
350	NUP98	0.156334	0.144654	0.12938	0.0943396	0.304919	0.609436	1.44418	0.763675	2.87451	0.792282	1.10936	0.641954	1.96819	0.92171
351	RFWD3	0.703504	0.666667	0.0619946	0.0377358	0.302119	0.609436	1.70338	0.656514	5.22191	0.337601	1.24326	0.804305	1.9098	0.570765
352	BCL2	0.264151	0.163522	0.12938	0.0943396	0.304919	0.609436	1.44418	0.763675	2.87451	0.00986476	1.86798	1.13541	3.15504	0.0992518
353	KDSR	0.264151	0.163522	0.12938	0.0943396	0.304919	0.609436	1.44418	0.763675	2.87451	0.00986476	1.86798	1.13541	3.15504	0.0992518
354	GATA2	0.0673854	0.0503145	0.134771	0.100629	0.315014	0.621508	1.40941	0.75736	2.7484	0.557672	1.3787	0.585477	3.62209	0.755398
355	RPN1	0.0673854	0.0503145	0.134771	0.100629	0.315014	0.621508	1.40941	0.75736	2.7484	0.557672	1.3787	0.585477	3.62209	0.755398
356	CNBP	0.0673854	0.0503145	0.134771	0.100629	0.315014	0.621508	1.40941	0.75736	2.7484	0.557672	1.3787	0.585477	3.62209	0.755398
357	TAF15	0.167116	0.207547	0.183288	0.144654	0.313955	0.621508	1.34498	0.787098	2.36489	0.322171	0.774793	0.472588	1.28603	0.561184
358	ERG	0.123989	0.0691824	0.132075	0.100629	0.315602	0.621508	1.37681	0.738596	2.68838	0.0661155	1.92786	0.948736	4.25221	0.309894
359	PTPRD	0.231806	0.251572	0.0997305	0.0691824	0.321758	0.624903	1.5078	0.727481	3.37357	0.656953	0.909181	0.57817	1.44441	0.827056
360	ETV4	0.167116	0.238994	0.185984	0.150943	0.321498	0.624903	1.30255	0.767914	2.26911	0.0685723	0.645487	0.39962	1.05117	0.309894
361	H3F3B	0.12938	0.113208	0.231806	0.27673	0.320317	0.624903	0.798007	0.51182	1.25386	0.667242	1.17816	0.644775	2.2347	0.83702
362	FOXO4	0.140162	0.106918	0.097035	0.0691824	0.321333	0.624903	1.46256	0.70369	3.27901	0.324899	1.37863	0.751747	2.63923	0.561184
363	MED12	0.140162	0.106918	0.097035	0.0691824	0.321333	0.624903	1.46256	0.70369	3.27901	0.324899	1.37863	0.751747	2.63923	0.561184
364	RAP1GDS1	0.185984	0.144654	0.0673854	0.0440252	0.327158	0.628683	1.58599	0.648332	4.44209	0.260252	1.36943	0.802151	2.40603	0.516838
365	TET2	0.177898	0.150943	0.0673854	0.0440252	0.327158	0.628683	1.58599	0.648332	4.44209	0.450636	1.23321	0.72492	2.15324	0.674519
366	LEF1	0.177898	0.150943	0.0700809	0.0440252	0.327272	0.628683	1.65429	0.679724	4.61787	0.450636	1.23321	0.72492	2.15324	0.674519
367	IRF4	0.137466	0.201258	0.140162	0.106918	0.324899	0.628683	1.37863	0.751747	2.63923	0.089035	0.639125	0.382097	1.08018	0.356646
368	PLAG1	0.0458221	0.0503145	0.415094	0.371069	0.3295	0.629533	1.22782	0.821189	1.84464	0.825865	0.916218	0.364942	2.5099	0.939089
369	CHCHD7	0.0458221	0.0503145	0.415094	0.371069	0.3295	0.629533	1.22782	0.821189	1.84464	0.825865	0.916218	0.364942	2.5099	0.939089
370	TNFRSF17	0.0242588	0.0251572	0.557951	0.515723	0.332635	0.633804	1.21992	0.820081	1.81363	1	0.973546	0.266642	4.39394	1
371	TGFBR2	0.113208	0.106918	0.105121	0.0754717	0.335647	0.636106	1.45589	0.720464	3.14879	0.880852	1.07878	0.577165	2.09545	0.974883
372	FOXL2	0.0485175	0.0314465	0.148248	0.113208	0.335208	0.636106	1.38071	0.764112	2.59643	0.48762	1.58693	0.554306	5.57068	0.706737
373	RNF43	0.102426	0.0754717	0.261456	0.308176	0.337601	0.638094	0.804338	0.523615	1.24331	0.417488	1.4142	0.698047	3.06431	0.657463
374	THRAP3	0.285714	0.169811	0.0350404	0.0566038	0.341465	0.638548	0.611906	0.235973	1.66014	0.00421317	1.99161	1.22101	3.33158	0.0589569
375	TAL1	0.285714	0.163522	0.0350404	0.0566038	0.341465	0.638548	0.611906	0.235973	1.66014	0.00206289	2.08421	1.27088	3.51122	0.0482856
376	EZH2	0.126685	0.0440252	0.185984	0.226415	0.340637	0.638548	0.789614	0.490015	1.28635	0.00273175	3.18942	1.38791	8.56725	0.0482856
377	RARA	0.156334	0.213836	0.204852	0.169811	0.339844	0.638548	1.27705	0.770297	2.16513	0.132956	0.688553	0.419155	1.14307	0.395503
378	FAT4	0.180593	0.138365	0.0754717	0.0503145	0.348163	0.64918	1.55785	0.671374	4.05287	0.253397	1.39105	0.80763	2.47053	0.510243
379	ZEB1	0.126685	0.0754717	0.110512	0.081761	0.348992	0.64918	1.41187	0.714577	2.96442	0.0968669	1.79904	0.905236	3.84353	0.358478
380	MYO5A	0.210243	0.125786	0.0619946	0.0880503	0.352344	0.653691	0.691994	0.330154	1.49928	0.0200146	1.87822	1.08317	3.38276	0.163219
381	SDHB	0.355795	0.232704	0.0188679	0.0314465	0.360413	0.663893	0.598941	0.160714	2.4331	0.00415677	1.86053	1.19487	2.94152	0.0589569
382	MYCN	0.19407	0.125786	0.0188679	0.0314465	0.360413	0.663893	0.598941	0.160714	2.4331	0.0597877	1.69766	0.974635	3.06873	0.309894
383	CIC	0.0754717	0.0754717	0.167116	0.132075	0.360668	0.663893	1.33582	0.765749	2.40652	1	1.01109	0.481607	2.24764	1
384	MUC4	0.0539084	0.0503145	0.169811	0.138365	0.368019	0.665123	1.29043	0.746102	2.29953	1	1.0871	0.44615	2.9211	1
385	TFRC	0.0539084	0.0503145	0.172507	0.138365	0.367719	0.665123	1.31533	0.761334	2.34198	1	1.0871	0.44615	2.9211	1
386	ELN	0.0673854	0.0440252	0.212938	0.251572	0.363915	0.665123	0.814419	0.515309	1.29925	0.327158	1.58599	0.648332	4.44209	0.561184
387	HNF1A	0.126685	0.0754717	0.169811	0.138365	0.368019	0.665123	1.29043	0.746102	2.29953	0.0968669	1.79904	0.905236	3.84353	0.358478
388	NCOR2	0.126685	0.0880503	0.172507	0.138365	0.367719	0.665123	1.31533	0.761334	2.34198	0.234615	1.52088	0.791585	3.09298	0.507979
389	CHD2	0.172507	0.081761	0.102426	0.132075	0.366657	0.665123	0.758141	0.415766	1.41399	0.00476673	2.3743	1.24336	4.85964	0.0589569
390	TP53	0.431267	0.54717	0.0512129	0.0314465	0.368884	0.665123	1.67988	0.592046	5.86462	0.0208182	0.632189	0.424102	0.939509	0.163219
391	MAP2K4	0.428571	0.534591	0.0512129	0.0314465	0.368884	0.665123	1.67988	0.592046	5.86462	0.0341845	0.658552	0.442283	0.978192	0.221102
392	YWHAE	0.41779	0.540881	0.0539084	0.0314465	0.37136	0.66788	1.77338	0.630079	6.16199	0.0123071	0.613222	0.411446	0.911381	0.114165
393	TMEM127	0.167116	0.113208	0.0215633	0.0377358	0.375298	0.668144	0.568325	0.169546	2.02368	0.112668	1.59286	0.889168	2.97528	0.370584
394	RGPD3	0.175202	0.106918	0.0215633	0.0377358	0.375298	0.668144	0.568325	0.169546	2.02368	0.0486465	1.79895	0.99669	3.40134	0.285781
395	PIK3CA	0.032345	0.0251572	0.177898	0.144654	0.3747	0.668144	1.29656	0.757261	2.2834	0.786338	1.30855	0.388492	5.65681	0.920877
396	CANT1	0.132075	0.119497	0.226415	0.264151	0.374484	0.668144	0.825148	0.526398	1.30479	0.776927	1.13482	0.628047	2.1219	0.915943
397	SRSF2	0.137466	0.106918	0.231806	0.27044	0.377235	0.669148	0.823862	0.527379	1.29785	0.394893	1.34776	0.733753	2.58326	0.629863
398	2022-09-09	0.132075	0.106918	0.234501	0.27673	0.37776	0.669148	0.810237	0.520014	1.2724	0.473362	1.28662	0.698163	2.47234	0.692366
399	NCOA4	0.161725	0.100629	0.0862534	0.0628931	0.385765	0.678215	1.42239	0.660282	3.33368	0.0777449	1.74741	0.951864	3.37179	0.338335
400	A1CF	0.161725	0.100629	0.0862534	0.0628931	0.385765	0.678215	1.42239	0.660282	3.33368	0.0777449	1.74741	0.951864	3.37179	0.338335
401	CCDC6	0.15903	0.106918	0.0862534	0.0628931	0.385765	0.678215	1.42239	0.660282	3.33368	0.135974	1.60044	0.880996	3.04147	0.39794
402	CDH17	0.0296496	0.00628931	0.477089	0.440252	0.387794	0.679527	1.18705	0.799553	1.76583	0.118424	4.87209	0.696898	211.295	0.380117
403	BRCA1	0.169811	0.251572	0.188679	0.157233	0.388439	0.679527	1.26332	0.749963	2.18163	0.0409804	0.614626	0.382795	0.993583	0.251227
404	BIRC6	0.177898	0.106918	0.0242588	0.0377358	0.402016	0.682943	0.640999	0.199636	2.22954	0.036908	1.83282	1.01644	3.46315	0.232961
405	PAX8	0.177898	0.113208	0.0242588	0.0377358	0.402016	0.682943	0.640999	0.199636	2.22954	0.0683376	1.71863	0.963303	3.19995	0.309894
406	POT1	0.115903	0.0440252	0.183288	0.220126	0.400824	0.682943	0.804313	0.49717	1.31646	0.00886704	2.8813	1.24555	7.77494	0.0944425
407	KMT2C	0.134771	0.0880503	0.180593	0.213836	0.399808	0.682943	0.819729	0.504575	1.34837	0.145602	1.63352	0.854534	3.3092	0.411976
408	BIRC3	0.428571	0.371069	0.0566038	0.0377358	0.398494	0.682943	1.54627	0.588078	4.78011	0.206229	1.29939	0.869435	1.95141	0.478873
409	MLLT6	0.167116	0.220126	0.19407	0.163522	0.395193	0.682943	1.24852	0.74667	2.13714	0.177312	0.718611	0.441174	1.18296	0.457893
410	LASP1	0.167116	0.220126	0.196765	0.163522	0.394198	0.682943	1.27027	0.760335	2.17283	0.177312	0.718611	0.441174	1.18296	0.457893
411	ERBB2	0.161725	0.213836	0.202156	0.169811	0.400101	0.682943	1.25583	0.756898	2.13054	0.172842	0.717009	0.437686	1.18761	0.455076
412	KLK2	0.0592992	0.0566038	0.196765	0.163522	0.394198	0.682943	1.27027	0.760335	2.17283	1	1.06204	0.456481	2.68666	1
413	PPP2R1A	0.0566038	0.0566038	0.196765	0.163522	0.394198	0.682943	1.27027	0.760335	2.17283	1	1.01086	0.431207	2.57007	1
414	ZMYM3	0.142857	0.106918	0.0943396	0.0691824	0.401267	0.682943	1.41761	0.680046	3.18505	0.265651	1.40971	0.769872	2.69554	0.524605
415	NONO	0.142857	0.106918	0.0943396	0.0691824	0.401267	0.682943	1.41761	0.680046	3.18505	0.265651	1.40971	0.769872	2.69554	0.524605
416	ATR	0.0592992	0.0314465	0.142857	0.113208	0.403878	0.683014	1.32187	0.72943	2.49128	0.202037	1.96204	0.706916	6.75891	0.478873
417	TRRAP	0.110512	0.0440252	0.185984	0.220126	0.403995	0.683014	0.818931	0.506726	1.33926	0.0128754	2.73014	1.17574	7.38565	0.116373
418	CCR7	0.156334	0.213836	0.207547	0.176101	0.405967	0.683072	1.24236	0.753659	2.09137	0.132956	0.688553	0.419155	1.14307	0.395503
419	SMARCE1	0.153639	0.213836	0.210243	0.176101	0.405898	0.683072	1.26296	0.766728	2.12484	0.103735	0.674465	0.409967	1.121	0.365668
420	TPM3	0.0161725	0.00628931	0.67655	0.647799	0.407996	0.683612	1.18388	0.773005	1.80306	0.680599	2.62108	0.313961	121.456	0.846247
421	MNX1	0.113208	0.0440252	0.191375	0.226415	0.408228	0.683612	0.818097	0.508726	1.33055	0.00897539	2.80548	1.21054	7.57949	0.0944425
422	PAX3	0.175202	0.150943	0.0350404	0.0188679	0.412913	0.688189	1.90709	0.513714	10.5829	0.526259	1.21042	0.710781	2.11533	0.734678
423	ACSL3	0.175202	0.150943	0.0350404	0.0188679	0.412913	0.688189	1.90709	0.513714	10.5829	0.526259	1.21042	0.710781	2.11533	0.734678
424	WNK2	0.188679	0.194969	0.0997305	0.0754717	0.41582	0.691399	1.37277	0.675761	2.98043	0.904244	0.972251	0.593903	1.61748	0.98836
425	OMD	0.185984	0.188679	0.102426	0.0754717	0.417488	0.692538	1.4142	0.698047	3.06431	1	0.994819	0.604693	1.66497	1
426	WWTR1	0.0458221	0.0314465	0.156334	0.125786	0.421735	0.697942	1.30433	0.738117	2.38468	0.6353	1.49452	0.516827	5.27798	0.815328
427	SH2B3	0.115903	0.0754717	0.15903	0.132075	0.429597	0.702704	1.25854	0.718892	2.2738	0.164906	1.6253	0.811664	3.49185	0.442105
428	ALDH2	0.113208	0.0754717	0.161725	0.132075	0.429145	0.702704	1.28413	0.734381	2.31765	0.21085	1.58255	0.788658	3.40507	0.478873
429	PTPN11	0.115903	0.0754717	0.161725	0.132075	0.429145	0.702704	1.28413	0.734381	2.31765	0.164906	1.6253	0.811664	3.49185	0.442105
430	SETD1B	0.137466	0.0880503	0.161725	0.132075	0.429145	0.702704	1.28413	0.734381	2.31765	0.113209	1.67156	0.875788	3.3825	0.370584
431	BCL7A	0.134771	0.0943396	0.161725	0.132075	0.429145	0.702704	1.28413	0.734381	2.31765	0.196067	1.514	0.803297	3.00581	0.475239
432	MB21D2	0.0458221	0.0440252	0.167116	0.138365	0.436432	0.712233	1.26569	0.731012	2.25753	1	1.05394	0.404848	3.07183	1
433	SOX2	0.0377358	0.0314465	0.172507	0.144654	0.443595	0.717159	1.24878	0.727844	2.20308	0.804124	1.22045	0.406104	4.40885	0.92171
434	ETV5	0.0350404	0.0377358	0.172507	0.144654	0.443595	0.717159	1.24878	0.727844	2.20308	1	0.935873	0.324334	3.06195	1
435	EIF4A2	0.0350404	0.0314465	0.172507	0.144654	0.443595	0.717159	1.24878	0.727844	2.20308	1	1.13017	0.369819	4.12279	1
436	COX6C	0.0269542	0.00628931	0.466307	0.433962	0.442382	0.717159	1.16518	0.78456	1.73424	0.186011	4.41684	0.618624	193.126	0.466683
437	CYP2C8	0.188679	0.119497	0.0727763	0.0503145	0.445554	0.717159	1.49777	0.642551	3.90829	0.0562684	1.73802	0.987264	3.18421	0.305148
438	NT5C2	0.202156	0.132075	0.0727763	0.0503145	0.445554	0.717159	1.49777	0.642551	3.90829	0.0494543	1.68945	0.980228	3.01451	0.285781
439	PRDM2	0.350404	0.238994	0.0134771	0.0251572	0.463711	0.731356	0.535392	0.113514	2.73681	0.0103064	1.75367	1.12893	2.76383	0.099534
440	ID3	0.361186	0.226415	0.0134771	0.0251572	0.463711	0.731356	0.535392	0.113514	2.73681	0.00156554	1.9749	1.26506	3.13333	0.0482856
441	MDS2	0.361186	0.226415	0.0134771	0.0251572	0.463711	0.731356	0.535392	0.113514	2.73681	0.00156554	1.9749	1.26506	3.13333	0.0482856
442	ARID1A	0.382749	0.238994	0.0134771	0.0251572	0.463711	0.731356	0.535392	0.113514	2.73681	0.000891815	2.02146	1.30423	3.17955	0.044124
443	FIP1L1	0.167116	0.132075	0.0754717	0.0566038	0.463608	0.731356	1.37563	0.611887	3.3999	0.360668	1.33582	0.765749	2.40652	0.602339
444	PDGFRA	0.172507	0.132075	0.0754717	0.0566038	0.463608	0.731356	1.37563	0.611887	3.3999	0.246598	1.3882	0.797546	2.49643	0.507979
445	FBXW7	0.175202	0.150943	0.0754717	0.0566038	0.463608	0.731356	1.37563	0.611887	3.3999	0.526259	1.21042	0.710781	2.11533	0.734678
446	NFKB2	0.191375	0.125786	0.0754717	0.0566038	0.463608	0.731356	1.37563	0.611887	3.3999	0.0603035	1.6683	0.956973	3.01764	0.309894
447	SUFU	0.19407	0.125786	0.0754717	0.0566038	0.463608	0.731356	1.37563	0.611887	3.3999	0.0597877	1.69766	0.974635	3.06873	0.309894
448	LMNA	0.0161725	0	0.673854	0.647799	0.468384	0.735459	1.16827	0.763081	1.77859	0.185048	Inf	0.511518	Inf	0.466683
449	CUX1	0.113208	0.0566038	0.183288	0.213836	0.470485	0.735459	0.834798	0.514388	1.37194	0.0525797	2.15331	0.999167	5.16712	0.291879
450	MET	0.107817	0.0440252	0.183288	0.213836	0.470485	0.735459	0.834798	0.514388	1.37194	0.0187057	2.65527	1.14117	7.19311	0.160824
451	CDK12	0.16442	0.220126	0.196765	0.169811	0.468479	0.735459	1.21382	0.730377	2.0621	0.141276	0.704672	0.432052	1.16124	0.40653
452	TFPT	0.0566038	0.0566038	0.202156	0.176101	0.474389	0.738287	1.2016	0.727789	2.02555	1	1.01086	0.431207	2.57007	1
453	CNOT3	0.0566038	0.0566038	0.202156	0.176101	0.474389	0.738287	1.2016	0.727789	2.02555	1	1.01086	0.431207	2.57007	1
454	GRM3	0.0943396	0.0440252	0.19407	0.226415	0.479271	0.744243	0.832487	0.518167	1.35295	0.0532014	2.28787	0.971607	6.2479	0.293023
455	MUTYH	0.283019	0.150943	0.0377358	0.0503145	0.488041	0.752886	0.748247	0.285699	2.10521	0.000844792	2.26192	1.36238	3.8724	0.044124
456	CBFA2T3	0.727763	0.716981	0.0485175	0.0314465	0.48762	0.752886	1.58693	0.554306	5.57068	0.658829	1.10325	0.697258	1.72867	0.827941
457	FANCA	0.730458	0.710692	0.0485175	0.0314465	0.48762	0.752886	1.58693	0.554306	5.57068	0.507793	1.15742	0.733177	1.81071	0.729627
458	FGFR1	0.16442	0.150943	0.374663	0.345912	0.4893	0.75318	1.15368	0.766993	1.74531	0.700049	1.12085	0.655198	1.96583	0.860044
459	PSIP1	0.22372	0.226415	0.0889488	0.0691824	0.49521	0.760616	1.32855	0.633201	2.99884	1	0.997681	0.626479	1.60951	1
460	MTOR	0.339623	0.226415	0.0161725	0.0251572	0.498794	0.760739	0.644061	0.150269	3.14853	0.00726564	1.79328	1.14671	2.84924	0.0839717
461	GMPS	0.0485175	0.0251572	0.148248	0.125786	0.499606	0.760739	1.22474	0.690298	2.24638	0.244313	1.9962	0.642646	8.24667	0.507979
462	MLF1	0.0458221	0.0314465	0.150943	0.125786	0.499021	0.760739	1.25109	0.706148	2.29216	0.6353	1.49452	0.516827	5.27798	0.815328
463	PICALM	0.350404	0.301887	0.0916442	0.0691824	0.496634	0.760739	1.37293	0.656546	3.09178	0.26715	1.27043	0.835338	1.94832	0.524626
464	RUNX1T1	0.032345	0.00628931	0.474394	0.446541	0.501809	0.762447	1.14379	0.770566	1.70065	0.121554	5.32995	0.775819	229.565	0.380839
465	ARHGEF10	0.412399	0.333333	0.142857	0.169811	0.507681	0.76971	0.824138	0.484249	1.42721	0.0776951	1.43534	0.954064	2.17436	0.338335
466	MYCL	0.274933	0.157233	0.0431267	0.0566038	0.509422	0.770692	0.759341	0.307657	1.99681	0.00263124	2.06914	1.25253	3.51672	0.0482856
467	CLIP1	0.134771	0.081761	0.161725	0.138365	0.513562	0.773187	1.21671	0.701062	2.17433	0.0805546	1.77142	0.912031	3.67238	0.348411
468	ZCCHC8	0.12938	0.081761	0.16442	0.138365	0.513977	0.773187	1.24112	0.715968	2.2158	0.136763	1.68973	0.867158	3.51162	0.398421
469	CDH11	0.698113	0.660377	0.0539084	0.0377358	0.514361	0.773187	1.46841	0.554264	4.56135	0.291878	1.24522	0.807774	1.90836	0.551673
470	IGF2BP2	0.0404313	0.0314465	0.169811	0.144654	0.520169	0.774094	1.22514	0.713276	2.16328	0.804578	1.31124	0.442719	4.69709	0.92171
471	BCL6	0.0404313	0.0314465	0.167116	0.144654	0.520577	0.774094	1.20166	0.698823	2.12372	0.804578	1.31124	0.442719	4.69709	0.92171
472	LPP	0.0404313	0.0314465	0.169811	0.144654	0.520169	0.774094	1.22514	0.713276	2.16328	0.804578	1.31124	0.442719	4.69709	0.92171
473	SYK	0.185984	0.176101	0.102426	0.081761	0.521553	0.774094	1.29651	0.651271	2.73724	0.806659	1.08277	0.652329	1.83302	0.92171
474	POLE	0.115903	0.081761	0.169811	0.144654	0.520169	0.774094	1.22514	0.713276	2.16328	0.280708	1.49	0.757462	3.11828	0.541524
475	NUTM1	0.218329	0.163522	0.0458221	0.0628931	0.518276	0.774094	0.723345	0.304221	1.81294	0.155743	1.44984	0.873073	2.46773	0.425577
476	MECOM	0.0377358	0.0251572	0.175202	0.150943	0.526259	0.779438	1.21042	0.710781	2.11533	0.604143	1.53516	0.471831	6.51086	0.796114
477	MUC1	0.0161725	0.00628931	0.673854	0.654088	0.534869	0.779961	1.13486	0.74001	1.72994	0.680599	2.62108	0.313961	121.456	0.846247
478	PRCC	0.0188679	0	0.673854	0.654088	0.534869	0.779961	1.13486	0.74001	1.72994	0.107965	Inf	0.627467	Inf	0.370116
479	NTRK1	0.0188679	0	0.673854	0.654088	0.534869	0.779961	1.13486	0.74001	1.72994	0.107965	Inf	0.627467	Inf	0.370116
480	FCRL4	0.0188679	0	0.668464	0.647799	0.536242	0.779961	1.13792	0.743754	1.73104	0.107965	Inf	0.627467	Inf	0.370116
481	SDHC	0.0188679	0.00628931	0.67655	0.654088	0.532426	0.779961	1.15002	0.749622	1.75375	0.445361	3.06601	0.388544	139.225	0.670896
482	FCGR2B	0.0215633	0.00628931	0.67655	0.654088	0.532426	0.779961	1.15002	0.749622	1.75375	0.289297	3.51337	0.464339	157.092	0.549742
483	DDR2	0.0215633	0	0.67655	0.654088	0.532426	0.779961	1.15002	0.749622	1.75375	0.11311	Inf	0.744803	Inf	0.370584
484	FANCG	0.19407	0.157233	0.107817	0.0880503	0.532997	0.779961	1.26632	0.649394	2.60376	0.326966	1.30843	0.778109	2.25617	0.561184
485	FLI1	0.412399	0.402516	0.0592992	0.0440252	0.537675	0.779961	1.38355	0.555397	3.92081	0.771304	1.06111	0.71194	1.58642	0.911857
486	KCNJ5	0.412399	0.402516	0.0592992	0.0440252	0.537675	0.779961	1.38355	0.555397	3.92081	0.771304	1.06111	0.71194	1.58642	0.911857
487	NRAS	0.245283	0.163522	0.115903	0.0943396	0.543935	0.782601	1.27345	0.66688	2.55366	0.0388004	1.68938	1.02342	2.86145	0.23995
488	MLLT10	0.134771	0.0691824	0.113208	0.0943396	0.543845	0.782601	1.24005	0.647872	2.49045	0.0264595	2.1224	1.05129	4.65945	0.18654
489	STAT5B	0.161725	0.220126	0.191375	0.169811	0.543917	0.782601	1.1724	0.704223	1.99456	0.137347	0.690825	0.423022	1.13966	0.398476
490	STAT3	0.16442	0.220126	0.19407	0.169811	0.542963	0.782601	1.19304	0.717252	2.02826	0.141276	0.704672	0.432052	1.16124	0.40653
491	ALK	0.180593	0.119497	0.0215633	0.0314465	0.545417	0.783135	0.686251	0.194237	2.71147	0.0936563	1.64654	0.932747	3.02303	0.358478
492	BCL2L12	0.06469	0.0503145	0.199461	0.176101	0.548006	0.78366	1.18143	0.714986	1.99284	0.558245	1.31972	0.557224	3.48029	0.755398
493	POLD1	0.0592992	0.0503145	0.199461	0.176101	0.548006	0.78366	1.18143	0.714986	1.99284	0.837981	1.20268	0.501318	3.1991	0.949801
494	CDK6	0.097035	0.0377358	0.188679	0.213836	0.551118	0.786514	0.865249	0.534244	1.41963	0.0215745	2.77189	1.12364	8.22556	0.164
495	BMPR1A	0.185984	0.125786	0.06469	0.0503145	0.558245	0.795076	1.31972	0.557224	3.48029	0.0983875	1.61019	0.922022	2.9165	0.358478
496	HIP1	0.0754717	0.0377358	0.207547	0.232704	0.564448	0.797164	0.874146	0.548024	1.41031	0.122117	2.10444	0.831569	6.3496	0.380839
497	CNBD1	0.0350404	0.0251572	0.458221	0.433962	0.563819	0.797164	1.12678	0.758601	1.67716	0.788667	1.42158	0.429979	6.08288	0.92171
498	NBN	0.032345	0.00628931	0.469003	0.446541	0.565364	0.797164	1.11855	0.753525	1.66313	0.121554	5.32995	0.775819	229.565	0.380839
499	UBR5	0.0296496	0.00628931	0.463612	0.440252	0.56456	0.797164	1.12263	0.756065	1.67004	0.118424	4.87209	0.696898	211.295	0.380117
500	LCP1	0.382749	0.308176	0.0592992	0.0754717	0.562502	0.797164	0.780623	0.358471	1.7803	0.0912489	1.42118	0.938108	2.17098	0.358478
501	CUL3	0.180593	0.150943	0.032345	0.0188679	0.569585	0.800385	1.75551	0.464575	9.83283	0.450334	1.25617	0.739132	2.19154	0.674519
502	CHIC2	0.169811	0.132075	0.0727763	0.0566038	0.574461	0.800385	1.32261	0.585549	3.27923	0.299086	1.36192	0.781565	2.45135	0.559299
503	KIT	0.169811	0.125786	0.0727763	0.0566038	0.574461	0.800385	1.32261	0.585549	3.27923	0.194755	1.44055	0.820031	2.6215	0.475239
504	KDR	0.169811	0.125786	0.0727763	0.0566038	0.574461	0.800385	1.32261	0.585549	3.27923	0.194755	1.44055	0.820031	2.6215	0.475239
505	C15orf65	0.212938	0.144654	0.0619946	0.0754717	0.572247	0.800385	0.818512	0.378644	1.85708	0.0704955	1.62361	0.958712	2.83417	0.316556
506	TCF12	0.204852	0.150943	0.0619946	0.0754717	0.572247	0.800385	0.818512	0.378644	1.85708	0.146091	1.46998	0.871752	2.54842	0.411976
507	EML4	0.175202	0.113208	0.0269542	0.0377358	0.581755	0.80895	0.714091	0.230203	2.43621	0.0684552	1.68687	0.944572	3.14322	0.309894
508	RNF213	0.121294	0.113208	0.239892	0.264151	0.583767	0.810149	0.890366	0.569839	1.40415	0.883672	1.09407	0.595263	2.08458	0.974943
509	FGFR3	0.185984	0.176101	0.0808625	0.0628931	0.59083	0.816736	1.32555	0.610668	3.12324	0.806659	1.08277	0.652329	1.83302	0.92171
510	MGMT	0.177898	0.113208	0.0781671	0.0628931	0.589712	0.816736	1.27758	0.586108	3.01873	0.0683376	1.71863	0.963303	3.19995	0.309894
511	TBX3	0.12938	0.0943396	0.153639	0.132075	0.59238	0.817275	1.20788	0.688175	2.18681	0.304919	1.44418	0.763675	2.87451	0.561184
512	STRN	0.177898	0.113208	0.0296496	0.0377358	0.602418	0.825998	0.787577	0.261216	2.64378	0.0683376	1.71863	0.963303	3.19995	0.309894
513	EPAS1	0.16442	0.106918	0.0296496	0.0377358	0.602418	0.825998	0.787577	0.261216	2.64378	0.0830561	1.66572	0.919043	3.15988	0.348539
514	ITGAV	0.172507	0.132075	0.0296496	0.0377358	0.602418	0.825998	0.787577	0.261216	2.64378	0.246598	1.3882	0.797546	2.49643	0.507979
515	EED	0.355795	0.301887	0.0862534	0.0691824	0.603389	0.825998	1.28443	0.61001	2.90601	0.22683	1.30133	0.856036	1.99517	0.499735
516	LCK	0.299191	0.176101	0.032345	0.0440252	0.611047	0.826849	0.733732	0.260226	2.2458	0.00241142	2.03566	1.25656	3.37812	0.0482856
517	BCL11A	0.180593	0.119497	0.032345	0.0440252	0.611047	0.826849	0.733732	0.260226	2.2458	0.0936563	1.64654	0.932747	3.02303	0.358478
518	REL	0.177898	0.119497	0.032345	0.0440252	0.611047	0.826849	0.733732	0.260226	2.2458	0.093273	1.61646	0.914863	2.97003	0.358478
519	SF3B1	0.169811	0.119497	0.032345	0.0440252	0.611047	0.826849	0.733732	0.260226	2.2458	0.149402	1.52744	0.861842	2.81318	0.413053
520	MAP3K13	0.0404313	0.0314465	0.169811	0.150943	0.609727	0.826849	1.16537	0.682799	2.04012	0.804578	1.31124	0.442719	4.69709	0.92171
521	TP63	0.0404313	0.0314465	0.169811	0.150943	0.609727	0.826849	1.16537	0.682799	2.04012	0.804578	1.31124	0.442719	4.69709	0.92171
522	RET	0.140162	0.0880503	0.0916442	0.0754717	0.615048	0.830669	1.24994	0.609741	2.73167	0.113445	1.70984	0.897185	3.45598	0.370584
523	IKBKB	0.132075	0.106918	0.355795	0.333333	0.6169	0.831577	1.1238	0.744428	1.70726	0.473362	1.28662	0.698163	2.47234	0.692366
524	XPO1	0.175202	0.119497	0.0350404	0.0440252	0.62531	0.839469	0.797083	0.288605	2.4092	0.118618	1.58659	0.897071	2.91739	0.380117
525	PABPC1	0.032345	0.00628931	0.460916	0.440252	0.630382	0.839469	1.11016	0.747642	1.65152	0.121554	5.32995	0.775819	229.565	0.380839
526	RSPO2	0.0269542	0.00628931	0.460916	0.440252	0.630382	0.839469	1.11016	0.747642	1.65152	0.186011	4.41684	0.618624	193.126	0.466683
527	EIF3E	0.0269542	0.00628931	0.460916	0.440252	0.630382	0.839469	1.11016	0.747642	1.65152	0.186011	4.41684	0.618624	193.126	0.466683
528	FAM135B	0.0566038	0.0440252	0.442049	0.421384	0.629386	0.839469	1.1101	0.746626	1.65471	0.673473	1.31688	0.524863	3.74885	0.842022
529	CDX2	0.307278	0.238994	0.0916442	0.106918	0.63109	0.839469	0.852138	0.445459	1.68437	0.114066	1.43753	0.92144	2.27363	0.370584
530	ZNF331	0.0592992	0.0566038	0.196765	0.176101	0.628837	0.839469	1.16141	0.70228	1.96048	1	1.06204	0.456481	2.68666	1
531	AKAP9	0.0916442	0.0440252	0.191375	0.213836	0.633842	0.839758	0.880634	0.544247	1.4437	0.0747432	2.21574	0.938332	6.06297	0.332502
532	TNC	0.175202	0.163522	0.105121	0.0880503	0.636	0.839758	1.23086	0.629598	2.53541	0.801446	1.1005	0.653701	1.89411	0.92171
533	2022-09-06	0.132075	0.113208	0.105121	0.0880503	0.636	0.839758	1.23086	0.629598	2.53541	0.570619	1.20655	0.661483	2.28544	0.763352
534	STAG2	0.132075	0.113208	0.102426	0.0880503	0.636072	0.839758	1.19561	0.609933	2.46781	0.570619	1.20655	0.661483	2.28544	0.763352
535	PHF6	0.134771	0.100629	0.0997305	0.113208	0.644744	0.849616	0.877529	0.467906	1.69796	0.315014	1.40941	0.75736	2.7484	0.561184
536	BCL10	0.309973	0.18239	0.0512129	0.0377358	0.655816	0.853044	1.39102	0.520645	4.34378	0.00187486	2.05347	1.27519	3.38323	0.0482856
537	RPL5	0.320755	0.207547	0.0512129	0.0377358	0.655816	0.853044	1.39102	0.520645	4.34378	0.0062767	1.83866	1.16191	2.96334	0.0762943
538	TRIM33	0.245283	0.157233	0.115903	0.100629	0.652786	0.853044	1.18556	0.62864	2.33541	0.0216355	1.77043	1.06642	3.02156	0.164
539	CBFB	0.706199	0.660377	0.0512129	0.0377358	0.655816	0.853044	1.39102	0.520645	4.34378	0.241114	1.29888	0.841509	1.99363	0.507979
540	CTCF	0.708895	0.666667	0.0512129	0.0377358	0.655816	0.853044	1.39102	0.520645	4.34378	0.241386	1.27908	0.826765	1.96697	0.507979
541	MAF	0.725067	0.691824	0.0485175	0.0377358	0.654871	0.853044	1.31409	0.487272	4.12722	0.326654	1.23592	0.78975	1.91968	0.561184
542	ASPSCR1	0.132075	0.125786	0.229111	0.251572	0.654511	0.853044	0.895346	0.568998	1.42322	0.888386	1.07025	0.597435	1.97775	0.978613
543	FLNA	0.132075	0.100629	0.110512	0.125786	0.657171	0.853233	0.873273	0.479181	1.63542	0.315602	1.37681	0.738596	2.68838	0.561184
544	ELK4	0.00808625	0	0.703504	0.72956	0.664985	0.86021	0.904789	0.570724	1.41749	0.557212	Inf	0.178721	Inf	0.755398
545	SLC45A3	0.00808625	0	0.703504	0.72956	0.664985	0.86021	0.904789	0.570724	1.41749	0.557212	Inf	0.178721	Inf	0.755398
546	MALAT1	0.183288	0.144654	0.12938	0.113208	0.667242	0.861548	1.17816	0.644775	2.2347	0.313955	1.34498	0.787098	2.36489	0.561184
547	H3F3A	0.0215633	0.0251572	0.67655	0.704403	0.672992	0.867385	0.900828	0.577064	1.39221	0.759686	0.863124	0.227064	3.97703	0.910847
548	PBX1	0.0215633	0	0.679245	0.666667	0.675896	0.869537	1.09876	0.713321	1.68098	0.11311	Inf	0.744803	Inf	0.370584
549	ARNT	0.0188679	0.00628931	0.665768	0.654088	0.680093	0.873343	1.09103	0.712099	1.66122	0.445361	3.06601	0.388544	139.225	0.670896
550	SLC34A2	0.185984	0.176101	0.0619946	0.0503145	0.688888	0.876318	1.26098	0.529161	3.33932	0.806659	1.08277	0.652329	1.83302	0.92171
551	HIST1H3B	0.110512	0.144654	0.148248	0.132075	0.685158	0.876318	1.15796	0.657871	2.1009	0.309286	0.742715	0.416383	1.35117	0.561184
552	KAT6A	0.140162	0.0943396	0.363881	0.345912	0.690658	0.876318	1.10047	0.731079	1.66589	0.154457	1.58473	0.843452	3.13882	0.423706
553	NUTM2D	0.185984	0.125786	0.0619946	0.0503145	0.688888	0.876318	1.26098	0.529161	3.33932	0.0983875	1.61019	0.922022	2.9165	0.358478
554	CHST11	0.126685	0.0691824	0.153639	0.138365	0.690267	0.876318	1.14455	0.656904	2.05154	0.0492718	1.97603	0.974133	4.35294	0.285781
555	RB1	0.382749	0.327044	0.0566038	0.0691824	0.69111	0.876318	0.816112	0.364915	1.9257	0.198806	1.30151	0.862711	1.9773	0.475239
556	CYSLTR2	0.382749	0.320755	0.0566038	0.0691824	0.69111	0.876318	0.816112	0.364915	1.9257	0.164927	1.33983	0.886959	2.03907	0.442105
557	RAD21	0.0269542	0.0125786	0.463612	0.446541	0.700249	0.884723	1.09386	0.736819	1.62645	0.524864	2.19545	0.459883	20.8432	0.734678
558	RECQL4	0.0539084	0.0377358	0.442049	0.427673	0.700235	0.884723	1.08138	0.727564	1.61084	0.514361	1.46841	0.554264	4.56135	0.729627
559	TBL1XR1	0.0404313	0.0251572	0.172507	0.157233	0.703875	0.887714	1.13173	0.667794	1.96389	0.454395	1.64942	0.514051	6.94136	0.678705
560	FOXO1	0.380054	0.295597	0.06469	0.0754717	0.707647	0.889289	0.856566	0.398972	1.9343	0.0579411	1.49193	0.981523	2.28898	0.309894
561	USP8	0.207547	0.138365	0.06469	0.0754717	0.707647	0.889289	0.856566	0.398972	1.9343	0.0671354	1.65505	0.969032	2.9197	0.309894
562	PHOX2B	0.175202	0.138365	0.0754717	0.0628931	0.71427	0.893332	1.22979	0.561707	2.91499	0.306628	1.3404	0.776687	2.38455	0.561184
563	TEC	0.175202	0.138365	0.0727763	0.0628931	0.714665	0.893332	1.18239	0.53748	2.81205	0.306628	1.3404	0.776687	2.38455	0.561184
564	HERPUD1	0.67655	0.616352	0.0727763	0.0628931	0.714665	0.893332	1.18239	0.53748	2.81205	0.148761	1.36349	0.896817	2.06534	0.413053
565	PRDM16	0.331536	0.232704	0.0215633	0.0251572	0.759686	0.907117	0.863124	0.227064	3.97703	0.0222154	1.66762	1.0687	2.64108	0.164
566	CASP9	0.347709	0.238994	0.0188679	0.0251572	0.74149	0.907117	0.753269	0.188231	3.56204	0.0104875	1.73262	1.11517	2.731	0.099915
567	SPEN	0.350404	0.238994	0.0188679	0.0251572	0.74149	0.907117	0.753269	0.188231	3.56204	0.0103064	1.75367	1.12893	2.76383	0.099534
568	PAX7	0.355795	0.238994	0.0215633	0.0251572	0.759686	0.907117	0.863124	0.227064	3.97703	0.00777488	1.79633	1.15689	2.82986	0.0876608
569	SETDB1	0.0215633	0.00628931	0.663073	0.654088	0.756967	0.907117	1.07694	0.70312	1.63918	0.289297	3.51337	0.464339	157.092	0.549742
570	MLLT11	0.0215633	0.00628931	0.663073	0.654088	0.756967	0.907117	1.07694	0.70312	1.63918	0.289297	3.51337	0.464339	157.092	0.549742
571	S100A7	0.0188679	0.00628931	0.660377	0.654088	0.758346	0.907117	1.06309	0.694321	1.6176	0.445361	3.06601	0.388544	139.225	0.670896
572	PTPRC	0.0134771	0	0.692722	0.716981	0.747441	0.907117	0.915282	0.581848	1.42435	0.329003	Inf	0.397363	Inf	0.562979
573	NCOA1	0.19407	0.132075	0.0188679	0.0251572	0.74149	0.907117	0.753269	0.188231	3.56204	0.0815386	1.605	0.929011	2.86918	0.348539
574	DNMT3A	0.19407	0.138365	0.0215633	0.0251572	0.759686	0.907117	0.863124	0.227064	3.97703	0.13559	1.52075	0.886934	2.69109	0.39794
575	ASXL2	0.191375	0.138365	0.0215633	0.0251572	0.759686	0.907117	0.863124	0.227064	3.97703	0.136033	1.49445	0.870842	2.64649	0.39794
576	RANBP2	0.172507	0.125786	0.0188679	0.0251572	0.74149	0.907117	0.753269	0.188231	3.56204	0.193891	1.46834	0.836718	2.66971	0.475239
577	SBDS	0.06469	0.0377358	0.229111	0.245283	0.737142	0.907117	0.926224	0.587186	1.47692	0.30478	1.78264	0.691061	5.44472	0.561184
578	MLLT3	0.210243	0.213836	0.0916442	0.081761	0.741898	0.907117	1.14597	0.568774	2.4407	1	0.991401	0.616397	1.61723	1
579	GNAQ	0.191375	0.163522	0.0943396	0.081761	0.741725	0.907117	1.18326	0.589189	2.51405	0.4625	1.22692	0.733133	2.10169	0.686447
580	FANCC	0.191375	0.176101	0.0997305	0.0880503	0.748821	0.907117	1.16057	0.590404	2.40055	0.715187	1.12185	0.677127	1.89634	0.87233
581	PTCH1	0.191375	0.176101	0.0997305	0.0880503	0.748821	0.907117	1.16057	0.590404	2.40055	0.715187	1.12185	0.677127	1.89634	0.87233
582	TAL2	0.196765	0.18239	0.0916442	0.081761	0.741898	0.907117	1.14597	0.568774	2.4407	0.718595	1.11268	0.675876	1.86692	0.874973
583	SET	0.172507	0.144654	0.105121	0.0943396	0.755471	0.907117	1.1408	0.591696	2.3039	0.443595	1.24878	0.727844	2.20308	0.670896
584	BRD3	0.172507	0.150943	0.107817	0.0943396	0.756091	0.907117	1.17367	0.610313	2.36576	0.610063	1.18778	0.696749	2.07758	0.797949
585	NOTCH1	0.167116	0.138365	0.110512	0.100629	0.761721	0.907117	1.12338	0.592918	2.22082	0.436432	1.26569	0.731012	2.25753	0.670896
586	KAT6B	0.150943	0.0943396	0.0916442	0.081761	0.741898	0.907117	1.14597	0.568774	2.4407	0.0939883	1.72899	0.925309	3.4101	0.358478
587	ZMYM2	0.328841	0.27673	0.083558	0.0943396	0.737414	0.907117	0.885034	0.447018	1.82281	0.218802	1.30346	0.849275	2.02089	0.49126
588	FLT3	0.307278	0.238994	0.0943396	0.106918	0.750202	0.907117	0.879853	0.461539	1.73466	0.114066	1.43753	0.92144	2.27363	0.370584
589	BRCA2	0.347709	0.295597	0.0862534	0.0754717	0.733454	0.907117	1.16937	0.56646	2.56857	0.225376	1.29379	0.849111	1.98879	0.499655
590	CYLD	0.619946	0.540881	0.113208	0.100629	0.761681	0.907117	1.15437	0.610716	2.27789	0.0749899	1.44058	0.963295	2.15232	0.332502
591	BTK	0.142857	0.113208	0.0862534	0.0754717	0.733454	0.907117	1.16937	0.56646	2.56857	0.403878	1.32187	0.72943	2.49128	0.641293
592	GPC3	0.134771	0.100629	0.102426	0.113208	0.758737	0.907117	0.904005	0.483472	1.74525	0.315014	1.40941	0.75736	2.7484	0.561184
593	CSMD3	0.0269542	0.0125786	0.463612	0.45283	0.773132	0.909946	1.06585	0.718091	1.58417	0.524864	2.19545	0.459883	20.8432	0.734678
594	EXT1	0.032345	0.0125786	0.458221	0.446541	0.772811	0.909946	1.06966	0.720482	1.59058	0.246488	2.64915	0.579155	24.6554	0.507979
595	MYC	0.0296496	0.0125786	0.471698	0.459119	0.772961	0.909946	1.07402	0.723721	1.59565	0.361403	2.42165	0.51926	22.7439	0.602339
596	NDRG1	0.0458221	0.0188679	0.450135	0.440252	0.773097	0.909946	1.06162	0.714766	1.57943	0.211927	2.52219	0.714161	13.6313	0.478873
597	ATP2B3	0.132075	0.100629	0.113208	0.125786	0.768185	0.909946	0.89735	0.493626	1.67712	0.315602	1.37681	0.738596	2.68838	0.561184
598	RPL10	0.132075	0.100629	0.113208	0.125786	0.768185	0.909946	0.89735	0.493626	1.67712	0.315602	1.37681	0.738596	2.68838	0.561184
599	MTCP1	0.132075	0.100629	0.113208	0.125786	0.768185	0.909946	0.89735	0.493626	1.67712	0.315602	1.37681	0.738596	2.68838	0.561184
600	U2AF1	0.126685	0.0754717	0.12938	0.119497	0.776881	0.912835	1.10811	0.612156	2.07478	0.0968669	1.79904	0.905236	3.84353	0.358478
601	ATIC	0.177898	0.138365	0.0269542	0.0314465	0.779794	0.914733	0.862337	0.26312	3.27144	0.254377	1.36564	0.792091	2.42736	0.510243
602	NFE2L2	0.175202	0.144654	0.032345	0.0251572	0.786338	0.917828	1.30855	0.388492	5.65681	0.444151	1.27259	0.742487	2.24311	0.670896
603	CD28	0.16442	0.138365	0.032345	0.0251572	0.786338	0.917828	1.30855	0.388492	5.65681	0.513977	1.24112	0.715968	2.2158	0.729627
604	FEV	0.169811	0.144654	0.032345	0.0251572	0.786338	0.917828	1.30855	0.388492	5.65681	0.520169	1.22514	0.713276	2.16328	0.734678
605	DEK	0.102426	0.144654	0.150943	0.138365	0.788986	0.919397	1.12078	0.642394	2.01115	0.183145	0.682054	0.379098	1.24898	0.466683
606	MSH2	0.161725	0.106918	0.032345	0.0377358	0.795877	0.919825	0.861541	0.292601	2.85213	0.10634	1.63297	0.899956	3.10048	0.370116
607	MSH6	0.161725	0.106918	0.032345	0.0377358	0.795877	0.919825	0.861541	0.292601	2.85213	0.10634	1.63297	0.899956	3.10048	0.370116
608	FBXO11	0.16442	0.106918	0.032345	0.0377358	0.795877	0.919825	0.861541	0.292601	2.85213	0.0830561	1.66572	0.919043	3.15988	0.348539
609	DCTN1	0.169811	0.113208	0.032345	0.0377358	0.795877	0.919825	0.861541	0.292601	2.85213	0.112973	1.62399	0.907514	3.03089	0.370584
610	IDH1	0.169811	0.138365	0.032345	0.0377358	0.795877	0.919825	0.861541	0.292601	2.85213	0.368019	1.29043	0.746102	2.29953	0.60588
611	NRG1	0.350404	0.314465	0.210243	0.201258	0.815535	0.941002	1.07063	0.661012	1.76229	0.42059	1.19695	0.789421	1.82853	0.657463
612	MPL	0.280323	0.157233	0.0458221	0.0503145	0.825865	0.942227	0.916218	0.364942	2.5099	0.001867	2.12623	1.28814	3.61147	0.0482856
613	FUBP1	0.291105	0.157233	0.0539084	0.0440252	0.829717	0.942227	1.2505	0.49452	3.5783	0.00093881	2.24314	1.36087	3.80569	0.044124
614	PRRX1	0.0242588	0	0.681941	0.679245	0.833709	0.942227	1.04849	0.677676	1.60982	0.0631875	Inf	0.863273	Inf	0.309894
615	ELF3	0.0107817	0.00628931	0.703504	0.72327	0.828162	0.942227	0.936011	0.592284	1.4628	1	1.73845	0.17022	86.213	1
616	MDM4	0.00808625	0	0.708895	0.72956	0.826847	0.942227	0.930878	0.586675	1.45984	0.557212	Inf	0.178721	Inf	0.755398
617	RGS7	0.032345	0.0188679	0.671159	0.691824	0.833899	0.942227	0.934636	0.602154	1.43774	0.569585	1.75551	0.464575	9.83283	0.763352
618	FH	0.0296496	0.0188679	0.673854	0.691824	0.834028	0.942227	0.947059	0.609973	1.45744	0.568075	1.60481	0.415949	9.08677	0.763352
619	AKT3	0.0296496	0.0125786	0.673854	0.691824	0.834028	0.942227	0.947059	0.609973	1.45744	0.361403	2.42165	0.51926	22.7439	0.602339
620	ETV1	0.0619946	0.0188679	0.261456	0.27673	0.829531	0.942227	0.937685	0.60524	1.46542	0.0458868	3.47223	1.02556	18.3355	0.27185
621	MACC1	0.0512129	0.0188679	0.269542	0.283019	0.831158	0.942227	0.94756	0.613659	1.47549	0.098645	2.83515	0.816559	15.182	0.358478
622	IKZF1	0.0431267	0.0188679	0.250674	0.238994	0.825541	0.942227	1.08039	0.686401	1.72152	0.207555	2.36708	0.663493	12.8626	0.478873
623	EGFR	0.0377358	0.0188679	0.247978	0.238994	0.825528	0.942227	1.06478	0.676123	1.69744	0.296777	2.05953	0.563219	11.3385	0.556458
624	PTEN	0.207547	0.138365	0.0592992	0.0503145	0.837981	0.942227	1.20268	0.501318	3.1991	0.0671354	1.65505	0.969032	2.9197	0.309894
625	FAS	0.19407	0.113208	0.0592992	0.0503145	0.837981	0.942227	1.20268	0.501318	3.1991	0.0225645	1.91386	1.0784	3.54869	0.164
626	NCOR1	0.41779	0.515723	0.0566038	0.0503145	0.837597	0.942227	1.14473	0.473649	3.05959	0.0536496	0.680274	0.457254	1.01031	0.293202
627	COL1A1	0.105121	0.106918	0.245283	0.257862	0.82631	0.942227	0.947757	0.605927	1.49734	1	0.992452	0.526961	1.93886	1
628	NOTCH2	0.0700809	0.0377358	0.571429	0.566038	0.845261	0.942894	1.04858	0.701404	1.56353	0.167527	1.94257	0.760888	5.89353	0.447374
629	BCL9	0.0539084	0.0314465	0.579515	0.572327	0.844665	0.942894	1.05728	0.706369	1.57798	0.37136	1.77338	0.630079	6.16199	0.60588
630	PDE4DIP	0.0539084	0.0314465	0.579515	0.572327	0.844665	0.942894	1.05728	0.706369	1.57798	0.37136	1.77338	0.630079	6.16199	0.60588
631	ANK1	0.145553	0.0880503	0.361186	0.352201	0.842286	0.942894	1.05746	0.70306	1.59878	0.066469	1.78715	0.940405	3.60445	0.309894
632	CPEB3	0.19407	0.113208	0.06469	0.0566038	0.845252	0.942894	1.16532	0.507588	2.92163	0.0225645	1.91386	1.0784	3.54869	0.164
633	N4BP2	0.177898	0.144654	0.0700809	0.0628931	0.851719	0.94561	1.13526	0.513398	2.70953	0.3747	1.29656	0.757261	2.2834	0.60588
634	PTPN13	0.175202	0.144654	0.0700809	0.0628931	0.851719	0.94561	1.13526	0.513398	2.70953	0.444151	1.27259	0.742487	2.24311	0.670896
635	AFF1	0.177898	0.138365	0.0700809	0.0628931	0.851719	0.94561	1.13526	0.513398	2.70953	0.254377	1.36564	0.792091	2.42736	0.510243
636	FLCN	0.380054	0.471698	0.0754717	0.0691824	0.857524	0.950557	1.11053	0.518779	2.54227	0.064468	0.693609	0.465884	1.03236	0.309894
637	CASP3	0.185984	0.144654	0.0808625	0.0754717	0.862775	0.95318	1.08977	0.523739	2.40704	0.260252	1.36943	0.802151	2.40603	0.516838
638	JAK2	0.231806	0.226415	0.0889488	0.081761	0.866976	0.95318	1.1089	0.548466	2.36773	0.910259	1.04505	0.657535	1.68316	0.991858
639	CD274	0.229111	0.226415	0.0889488	0.081761	0.866976	0.95318	1.1089	0.548466	2.36773	1	1.02915	0.647125	1.65848	1
640	PDCD1LG2	0.229111	0.226415	0.0889488	0.081761	0.866976	0.95318	1.1089	0.548466	2.36773	1	1.02915	0.647125	1.65848	1
641	PAX5	0.196765	0.169811	0.0889488	0.081761	0.866976	0.95318	1.1089	0.548466	2.36773	0.468479	1.21382	0.730377	2.0621	0.68818
642	NR4A3	0.196765	0.176101	0.0943396	0.0880503	0.871013	0.95318	1.09116	0.551741	2.26733	0.628837	1.16141	0.70228	1.96048	0.811584
643	CNTRL	0.177898	0.163522	0.0997305	0.0943396	0.874763	0.95318	1.07566	0.554799	2.18153	0.707961	1.12122	0.666706	1.9281	0.866514
644	FNBP1	0.169811	0.150943	0.0997305	0.0943396	0.874763	0.95318	1.07566	0.554799	2.18153	0.609727	1.16537	0.682799	2.04012	0.797949
645	NUP214	0.16442	0.150943	0.102426	0.0943396	0.874696	0.95318	1.10813	0.573181	2.24251	0.700049	1.12085	0.655198	1.96583	0.860044
646	IRS4	0.153639	0.113208	0.0943396	0.0880503	0.871013	0.95318	1.09116	0.551741	2.26733	0.223101	1.44033	0.799257	2.70285	0.49617
647	DCAF12L2	0.137466	0.106918	0.0997305	0.0943396	0.874763	0.95318	1.07566	0.554799	2.18153	0.394893	1.34776	0.733753	2.58326	0.629863
648	ATP1A1	0.237197	0.157233	0.115903	0.106918	0.881152	0.95866	1.10792	0.594111	2.14829	0.0368332	1.69317	1.01822	2.89329	0.232961
649	WRN	0.377358	0.320755	0.175202	0.18239	0.901371	0.979147	0.963958	0.580974	1.6278	0.196825	1.3089	0.866181	1.99245	0.475239
650	CDC73	0.0161725	0.00628931	0.690027	0.691824	0.915559	0.980956	1.02671	0.659853	1.58388	0.680599	2.62108	0.313961	121.456	0.846247
651	PMS2	0.06469	0.0125786	0.266846	0.27673	0.914671	0.980956	0.964379	0.623049	1.50591	0.00798784	5.48538	1.33341	48.4718	0.0879911
652	RAC1	0.0619946	0.0125786	0.266846	0.27673	0.914671	0.980956	0.964379	0.623049	1.50591	0.0126158	5.24135	1.26825	46.4254	0.115508
653	HNRNPA2B1	0.0485175	0.0251572	0.264151	0.257862	0.913909	0.980956	1.04794	0.672468	1.65053	0.244313	1.9962	0.642646	8.24667	0.507979
654	HOXA11	0.0485175	0.0188679	0.266846	0.264151	0.914739	0.980956	1.02835	0.661688	1.61436	0.144509	2.67821	0.765182	14.4044	0.411976
655	HOXA13	0.0485175	0.0188679	0.266846	0.264151	0.914739	0.980956	1.02835	0.661688	1.61436	0.144509	2.67821	0.765182	14.4044	0.411976
656	ZNF479	0.0350404	0.0188679	0.245283	0.238994	0.911829	0.980956	1.04929	0.665918	1.67358	0.412913	1.90709	0.513714	10.5829	0.652699
657	KAT7	0.110512	0.119497	0.237197	0.245283	0.9115	0.980956	0.969452	0.615773	1.54337	0.76723	0.925927	0.503836	1.75407	0.911857
658	HLF	0.102426	0.106918	0.256065	0.251572	0.913282	0.980956	1.03843	0.663811	1.6424	0.877832	0.964056	0.510441	1.88736	0.973069
659	SKI	0.328841	0.232704	0.0242588	0.0251572	1	1	0.973546	0.266642	4.39394	0.0224244	1.64709	1.05526	2.60937	0.164
660	TNFRSF14	0.328841	0.232704	0.0242588	0.0251572	1	1	0.973546	0.266642	4.39394	0.0224244	1.64709	1.05526	2.60937	0.164
661	RPL22	0.336927	0.232704	0.0242588	0.0251572	1	1	0.973546	0.266642	4.39394	0.0133029	1.7092	1.09591	2.7059	0.118715
662	CAMTA1	0.342318	0.232704	0.0242588	0.0251572	1	1	0.973546	0.266642	4.39394	0.00999557	1.75151	1.1236	2.77158	0.0992518
663	ARHGEF10L	0.3531	0.238994	0.0242588	0.0251572	1	1	0.973546	0.266642	4.39394	0.00783352	1.77491	1.14285	2.79661	0.0876608
664	CDKN2C	0.28841	0.163522	0.0431267	0.0440252	1	1	0.98916	0.375419	2.90482	0.00203674	2.1122	1.28846	3.5573	0.0482856
665	EPS15	0.28841	0.163522	0.0431267	0.0440252	1	1	0.98916	0.375419	2.90482	0.00203674	2.1122	1.28846	3.5573	0.0482856
666	JUN	0.293801	0.169811	0.0431267	0.0440252	1	1	0.98916	0.375419	2.90482	0.00221551	2.0725	1.27192	3.46402	0.0482856
667	JAK1	0.301887	0.163522	0.0485175	0.0440252	1	1	1.11908	0.434509	3.23976	0.000729064	2.2556	1.37818	3.79379	0.044124
668	ABL2	0.0242588	0.00628931	0.681941	0.691824	1	1	0.985741	0.634231	1.51875	0.295195	3.9642	0.541083	175.059	0.554967
669	TPR	0.0242588	0.00628931	0.684636	0.691824	1	1	0.999128	0.642644	1.53999	0.295195	3.9642	0.541083	175.059	0.554967
670	SIX2	0.169811	0.106918	0.0296496	0.0314465	1	1	0.951103	0.298295	3.55394	0.0637217	1.73188	0.957599	3.27988	0.309894
671	PCBP1	0.172507	0.113208	0.0296496	0.0314465	1	1	0.951103	0.298295	3.55394	0.087978	1.65532	0.925985	3.08686	0.356531
672	ERCC3	0.19407	0.138365	0.0161725	0.0188679	1	1	0.863901	0.181694	5.40742	0.13559	1.52075	0.886934	2.69109	0.39794
673	CXCR4	0.188679	0.163522	0.0188679	0.0188679	1	1	1.01043	0.226927	6.13578	0.537866	1.20547	0.719651	2.0665	0.74792
674	ACVR2A	0.188679	0.169811	0.0161725	0.0188679	1	1	0.863901	0.181694	5.40742	0.624412	1.15199	0.691286	1.96123	0.811204
675	ACVR1	0.16442	0.138365	0.0269542	0.0251572	1	1	1.0846	0.306782	4.81286	0.513977	1.24112	0.715968	2.2158	0.729627
676	HOXD13	0.175202	0.144654	0.0269542	0.0251572	1	1	1.0846	0.306782	4.81286	0.444151	1.27259	0.742487	2.24311	0.670896
677	HOXD11	0.175202	0.144654	0.0269542	0.0251572	1	1	1.0846	0.306782	4.81286	0.444151	1.27259	0.742487	2.24311	0.670896
678	COL3A1	0.175202	0.138365	0.0296496	0.0314465	1	1	0.951103	0.298295	3.55394	0.306628	1.3404	0.776687	2.38455	0.561184
679	PMS1	0.177898	0.144654	0.0296496	0.0251572	1	1	1.19627	0.347413	5.23383	0.3747	1.29656	0.757261	2.2834	0.60588
680	CASP8	0.175202	0.132075	0.032345	0.0314465	1	1	1.04037	0.333882	3.83779	0.246527	1.41465	0.813567	2.54207	0.507979
681	CREB1	0.172507	0.138365	0.0350404	0.0314465	1	1	1.13017	0.369819	4.12279	0.367719	1.31533	0.761334	2.34198	0.60588
682	ERBB4	0.180593	0.138365	0.0350404	0.0377358	1	1	0.935873	0.324334	3.06195	0.253397	1.39105	0.80763	2.47053	0.510243
683	BARD1	0.180593	0.138365	0.0296496	0.0251572	1	1	1.19627	0.347413	5.23383	0.253397	1.39105	0.80763	2.47053	0.510243
684	ACKR3	0.188679	0.144654	0.0242588	0.0188679	1	1	1.3059	0.320166	7.60102	0.214747	1.39406	0.817337	2.44749	0.483695
685	RHOH	0.180593	0.144654	0.0673854	0.0628931	1	1	1.08841	0.489479	2.60756	0.3141	1.32069	0.772121	2.32397	0.561184
686	FAT1	0.188679	0.150943	0.0781671	0.081761	1	1	0.962908	0.468657	2.08012	0.320475	1.32597	0.782439	2.30812	0.561184
687	CARD11	0.0700809	0.0188679	0.264151	0.264151	1	1	1.01408	0.652199	1.59258	0.0200875	3.95992	1.18586	20.7519	0.163219
688	HOXA9	0.0512129	0.0188679	0.264151	0.264151	1	1	1.01408	0.652199	1.59258	0.098645	2.83515	0.816559	15.182	0.358478
689	JAZF1	0.0512129	0.0188679	0.264151	0.264151	1	1	1.01408	0.652199	1.59258	0.098645	2.83515	0.816559	15.182	0.358478
690	FKBP9	0.0458221	0.0188679	0.269542	0.27044	1	1	1.00954	0.651268	1.57989	0.211927	2.52219	0.714161	13.6313	0.478873
691	SFRP4	0.0458221	0.0188679	0.264151	0.264151	1	1	1.01408	0.652199	1.59258	0.211927	2.52219	0.714161	13.6313	0.478873
692	PCM1	0.409704	0.377358	0.150943	0.150943	1	1	1.01212	0.587741	1.78446	0.436775	1.16793	0.781537	1.75303	0.670896
693	LEPROTL1	0.380054	0.327044	0.177898	0.176101	1	1	1.02515	0.615735	1.73997	0.234038	1.28641	0.852564	1.95467	0.507979
694	XPA	0.199461	0.169811	0.097035	0.0943396	1	1	1.04339	0.536529	2.12078	0.468304	1.23475	0.743575	2.0962	0.68818
695	KLF4	0.19407	0.169811	0.0916442	0.0943396	1	1	0.979448	0.500395	2.00044	0.542963	1.19304	0.717252	2.02826	0.752258
696	PPP6C	0.16442	0.138365	0.110512	0.113208	1	1	0.984424	0.530754	1.88883	0.513977	1.24112	0.715968	2.2158	0.729627
697	ABL1	0.172507	0.150943	0.097035	0.0943396	1	1	1.04339	0.536529	2.12078	0.610063	1.18778	0.696749	2.07758	0.797949
698	TSC1	0.16442	0.150943	0.102426	0.100629	1	1	1.03158	0.540206	2.0514	0.700049	1.12085	0.655198	1.96583	0.860044
699	RALGDS	0.161725	0.144654	0.107817	0.106918	1	1	1.02105	0.543575	1.99073	0.695439	1.15524	0.670185	2.04545	0.860044
700	LATS2	0.334232	0.295597	0.0781671	0.081761	1	1	0.962908	0.468657	2.08012	0.360145	1.21721	0.797861	1.8731	0.602339
701	NBEA	0.358491	0.301887	0.083558	0.081761	1	1	1.03545	0.508313	2.22313	0.191797	1.31698	0.866519	2.01867	0.475239
702	CDH1	0.708895	0.666667	0.0539084	0.0503145	1	1	1.0871	0.44615	2.9211	0.241386	1.27908	0.826765	1.96697	0.507979
703	SPOP	0.110512	0.119497	0.239892	0.238994	1	1	1.01865	0.645751	1.62628	0.76723	0.925927	0.503836	1.75407	0.911857
704	BCORL1	0.137466	0.100629	0.097035	0.100629	1	1	0.971299	0.505619	1.94019	0.255483	1.44223	0.77625	2.80897	0.510243
705	ELF4	0.137466	0.100629	0.097035	0.100629	1	1	0.971299	0.505619	1.94019	0.255483	1.44223	0.77625	2.80897	0.510243

## Sheet:  Table S7 Samples
Supplementary Table 7. Sample information of gene expression microarray data sets.
combi_id	sample	datas_new09 (TransBIG=40)	GSE	Array_type (GPL96=U133A, 97=133B, 570=133Plus, 1352=X3P)	GSM_No	Sample_Web_Query	nodal	age	t1vsrest	histo	grade	fu_120	ev120
6	BC2060_wdh	2	GSE4611	GPL96	GSM103120	http://www.ncbi.nlm.nih.gov/geo/query/acc.cgi?acc=GSM103120	0	71	2	1	2	21	1
7	BC2061	2	GSE4611	GPL96	GSM103121	http://www.ncbi.nlm.nih.gov/geo/query/acc.cgi?acc=GSM103121	0	46	1	1	3	42	0
10	BC2064	2	GSE4611	GPL96	GSM103124	http://www.ncbi.nlm.nih.gov/geo/query/acc.cgi?acc=GSM103124	1	52	1	1	3	38	0
11	BC2065	2	GSE4611	GPL96	GSM103125	http://www.ncbi.nlm.nih.gov/geo/query/acc.cgi?acc=GSM103125		64	1	2	2	57	0
13	BC2067	2	GSE4611	GPL96	GSM103127	http://www.ncbi.nlm.nih.gov/geo/query/acc.cgi?acc=GSM103127	0	51	1	1	2	25	0
15	BC2069	2	GSE4611	GPL96	GSM103129	http://www.ncbi.nlm.nih.gov/geo/query/acc.cgi?acc=GSM103129	0	56	2	2	3	62	0
16	BC2070wdh	2	GSE4611	GPL96	GSM103130	http://www.ncbi.nlm.nih.gov/geo/query/acc.cgi?acc=GSM103130	0	46	1	1	2	39	0
17	BC2071	2	GSE4611	GPL96	GSM103131	http://www.ncbi.nlm.nih.gov/geo/query/acc.cgi?acc=GSM103131	0	49	2	2	2	74	0
18	BC2072	2	GSE4611	GPL96	GSM103132	http://www.ncbi.nlm.nih.gov/geo/query/acc.cgi?acc=GSM103132	0	38	2	1	2	62	0
19	BC2073	2	GSE4611	GPL96	GSM103133	http://www.ncbi.nlm.nih.gov/geo/query/acc.cgi?acc=GSM103133	1	32	2	1	2	13	1
21	BC2075	2	GSE4611	GPL96	GSM103135	http://www.ncbi.nlm.nih.gov/geo/query/acc.cgi?acc=GSM103135	0	48	1	1	2	76	0
22	BC2076	2	GSE4611	GPL96	GSM103136	http://www.ncbi.nlm.nih.gov/geo/query/acc.cgi?acc=GSM103136	0	36	1	1	2	47	0
23	BC2077	2	GSE4611	GPL96	GSM103137	http://www.ncbi.nlm.nih.gov/geo/query/acc.cgi?acc=GSM103137	0	49	2	1	2	71	0
25	BC2079_3	2	GSE4611	GPL96	GSM103139	http://www.ncbi.nlm.nih.gov/geo/query/acc.cgi?acc=GSM103139	1	61	2	1	3	59	1
28	BC2082	2	GSE4611	GPL96	GSM103142	http://www.ncbi.nlm.nih.gov/geo/query/acc.cgi?acc=GSM103142	0	76	1	1	2	37	0
29	BC2083	2	GSE4611	GPL96	GSM103143	http://www.ncbi.nlm.nih.gov/geo/query/acc.cgi?acc=GSM103143	0	48	1	3	2	77	0
30	BC2084	2	GSE4611	GPL96	GSM103144	http://www.ncbi.nlm.nih.gov/geo/query/acc.cgi?acc=GSM103144	0	35	1	1	2	70	0
32	BC2086	2	GSE4611	GPL96	GSM103146	http://www.ncbi.nlm.nih.gov/geo/query/acc.cgi?acc=GSM103146	1	45	1	1	2	81	0
33	BC2088	2	GSE4611	GPL96	GSM103147	http://www.ncbi.nlm.nih.gov/geo/query/acc.cgi?acc=GSM103147	0	55	1	2	1	40	1
35	BC2090	2	GSE4611	GPL96	GSM103149	http://www.ncbi.nlm.nih.gov/geo/query/acc.cgi?acc=GSM103149	0	50	1	1	1	64	0
37	BC2092	2	GSE4611	GPL96	GSM103151	http://www.ncbi.nlm.nih.gov/geo/query/acc.cgi?acc=GSM103151	0	44	1	2	1	61	0
38	BC2093	2	GSE4611	GPL96	GSM103152	http://www.ncbi.nlm.nih.gov/geo/query/acc.cgi?acc=GSM103152	0	48	1	2	2	42	0
40	BC2095	2	GSE4611	GPL96	GSM103154	http://www.ncbi.nlm.nih.gov/geo/query/acc.cgi?acc=GSM103154	0	50	1	1	2	38	0
43	BC2098_wdh	2	GSE4611	GPL96	GSM103157	http://www.ncbi.nlm.nih.gov/geo/query/acc.cgi?acc=GSM103157	1	49	2	1	3	29	1
44	BC2099	2	GSE4611	GPL96	GSM103158	http://www.ncbi.nlm.nih.gov/geo/query/acc.cgi?acc=GSM103158	0	51	2	1	2	51	1
46	BC2101	2	GSE4611	GPL96	GSM103160	http://www.ncbi.nlm.nih.gov/geo/query/acc.cgi?acc=GSM103160	1	72	2	2	3	8	1
49	BC2104_wdh	2	GSE4611	GPL96	GSM103163	http://www.ncbi.nlm.nih.gov/geo/query/acc.cgi?acc=GSM103163	0	54	1	1	3	35	1
50	BC2105	2	GSE4611	GPL96	GSM103164	http://www.ncbi.nlm.nih.gov/geo/query/acc.cgi?acc=GSM103164	0	49	2	2	2	63	0
51	BC2106	2	GSE4611	GPL96	GSM103165	http://www.ncbi.nlm.nih.gov/geo/query/acc.cgi?acc=GSM103165	0	29	1	1	2	54	0
55	BC2110	2	GSE4611	GPL96	GSM103169	http://www.ncbi.nlm.nih.gov/geo/query/acc.cgi?acc=GSM103169	0	33	1	4	1	55	0
56	BC2111	2	GSE4611	GPL96	GSM103170	http://www.ncbi.nlm.nih.gov/geo/query/acc.cgi?acc=GSM103170	1	62	1	2	2	79	0
59	BC2114	2	GSE4611	GPL96	GSM103173	http://www.ncbi.nlm.nih.gov/geo/query/acc.cgi?acc=GSM103173	1	49	1	1	1	88	0
60	BC2115	2	GSE4611	GPL96	GSM103174	http://www.ncbi.nlm.nih.gov/geo/query/acc.cgi?acc=GSM103174	1	62	1	2	2	66	1
61	BC2116	2	GSE4611	GPL96	GSM103175	http://www.ncbi.nlm.nih.gov/geo/query/acc.cgi?acc=GSM103175	1	49	1	2	2	58	0
63	BC2119	2	GSE4611	GPL96	GSM103177	http://www.ncbi.nlm.nih.gov/geo/query/acc.cgi?acc=GSM103177	1	41	2	2	2	80	0
65	BC2121	2	GSE4611	GPL96	GSM103179	http://www.ncbi.nlm.nih.gov/geo/query/acc.cgi?acc=GSM103179	0	45	1	1	2	69	0
66	BC2122	2	GSE4611	GPL96	GSM103180	http://www.ncbi.nlm.nih.gov/geo/query/acc.cgi?acc=GSM103180	0	42	1	4	1	94	1
69	BC2125	2	GSE4611	GPL96	GSM103183	http://www.ncbi.nlm.nih.gov/geo/query/acc.cgi?acc=GSM103183	1	37	2	1	2	54	1
70	BC2127	2	GSE4611	GPL96	GSM103184	http://www.ncbi.nlm.nih.gov/geo/query/acc.cgi?acc=GSM103184	0	49	1	1	2	39	0
72	BC2143	2	GSE4611	GPL96	GSM103186	http://www.ncbi.nlm.nih.gov/geo/query/acc.cgi?acc=GSM103186	1	45	2	2	2	45	0
73	BC2144	2	GSE4611	GPL96	GSM103187	http://www.ncbi.nlm.nih.gov/geo/query/acc.cgi?acc=GSM103187	1	70	2	1	3	27	1
74	BC2145	2	GSE4611	GPL96	GSM103188	http://www.ncbi.nlm.nih.gov/geo/query/acc.cgi?acc=GSM103188	1	48	2	1	2	55	1
75	BC2146	2	GSE4611	GPL96	GSM103189	http://www.ncbi.nlm.nih.gov/geo/query/acc.cgi?acc=GSM103189	1	69	2	2	2	61	0
80	BC2151	2	GSE4611	GPL96	GSM103194	http://www.ncbi.nlm.nih.gov/geo/query/acc.cgi?acc=GSM103194	1	62	2	2	2	13	1
81	BC2152	2	GSE4611	GPL96	GSM103195	http://www.ncbi.nlm.nih.gov/geo/query/acc.cgi?acc=GSM103195	1	43	1	3	2	48	0
82	BC2153	2	GSE4611	GPL96	GSM103196	http://www.ncbi.nlm.nih.gov/geo/query/acc.cgi?acc=GSM103196	0	43	1	2	2	36	0
83	BC2154	2	GSE4611	GPL96	GSM103197	http://www.ncbi.nlm.nih.gov/geo/query/acc.cgi?acc=GSM103197	1	71	2	1	3	60	0
87	BC2159	2	GSE4611	GPL96	GSM103201	http://www.ncbi.nlm.nih.gov/geo/query/acc.cgi?acc=GSM103201	1	42	2	3	2	33	0
88	BC2160	2	GSE4611	GPL96	GSM103202	http://www.ncbi.nlm.nih.gov/geo/query/acc.cgi?acc=GSM103202	0	44	1	1	3	69	0
89	BC2161	2	GSE4611	GPL96	GSM103203	http://www.ncbi.nlm.nih.gov/geo/query/acc.cgi?acc=GSM103203	1	50	2	1	3	67	0
91	BC2163	2	GSE4611	GPL96	GSM103205	http://www.ncbi.nlm.nih.gov/geo/query/acc.cgi?acc=GSM103205	0	34	1	1	3	27	0
92	BC2164	2	GSE4611	GPL96	GSM103206	http://www.ncbi.nlm.nih.gov/geo/query/acc.cgi?acc=GSM103206	1	59	2	1	2	5	1
93	BC2165	2	GSE4611	GPL96	GSM103207	http://www.ncbi.nlm.nih.gov/geo/query/acc.cgi?acc=GSM103207	1	45	2	4	3	69	0
95	BC2167	2	GSE4611	GPL96	GSM103209	http://www.ncbi.nlm.nih.gov/geo/query/acc.cgi?acc=GSM103209	1	42	2	1	2	74	0
96	BC2168	2	GSE4611	GPL96	GSM103210	http://www.ncbi.nlm.nih.gov/geo/query/acc.cgi?acc=GSM103210	1	64	2	1	3	49	1
98	BC2171	2	GSE4611	GPL96	GSM103212	http://www.ncbi.nlm.nih.gov/geo/query/acc.cgi?acc=GSM103212	0	47	2	1	2	36	0
104	BC2177	2	GSE4611	GPL96	GSM103218	http://www.ncbi.nlm.nih.gov/geo/query/acc.cgi?acc=GSM103218	1	50	2	2	2	60	0
106	BC2179	2	GSE4611	GPL96	GSM103220	http://www.ncbi.nlm.nih.gov/geo/query/acc.cgi?acc=GSM103220	1	62	2	1	3	48	1
107	BC2180	2	GSE4611	GPL96	GSM103221	http://www.ncbi.nlm.nih.gov/geo/query/acc.cgi?acc=GSM103221	1	37	2	1	2	72	1
108	BC2181	2	GSE4611	GPL96	GSM103222	http://www.ncbi.nlm.nih.gov/geo/query/acc.cgi?acc=GSM103222	1	52	1	1	2	45	0
109	BC2182	2	GSE4611	GPL96	GSM103223	http://www.ncbi.nlm.nih.gov/geo/query/acc.cgi?acc=GSM103223	1	63	2	1	3	97	0
110	BC2183	2	GSE4611	GPL96	GSM103224	http://www.ncbi.nlm.nih.gov/geo/query/acc.cgi?acc=GSM103224	1	38	1	1	3	18	1
113	BC2187	2	GSE4611	GPL96	GSM103227	http://www.ncbi.nlm.nih.gov/geo/query/acc.cgi?acc=GSM103227	1	54	2	1	2	87	0
114	BC2189	2	GSE4611	GPL96	GSM103228	http://www.ncbi.nlm.nih.gov/geo/query/acc.cgi?acc=GSM103228	1	74	2	1	2	35	0
115	BC2190	2	GSE4611	GPL96	GSM103229	http://www.ncbi.nlm.nih.gov/geo/query/acc.cgi?acc=GSM103229	0	46	2	2	2	26	0
120	BC5501	33	GSE4611	GPL96	GSM103234	http://www.ncbi.nlm.nih.gov/geo/query/acc.cgi?acc=GSM103234	0	48	1	2	2	59	0
121	BC5502	33	GSE4611	GPL96	GSM103235	http://www.ncbi.nlm.nih.gov/geo/query/acc.cgi?acc=GSM103235		85	1	1	2	46	0
122	BC5503	33	GSE4611	GPL96	GSM103236	http://www.ncbi.nlm.nih.gov/geo/query/acc.cgi?acc=GSM103236	0	63	1	1	2	58	1
123	BC5504_2	33	GSE4611	GPL96	GSM103237	http://www.ncbi.nlm.nih.gov/geo/query/acc.cgi?acc=GSM103237	1	53	1	1	2	78	0
124	BC5505	33	GSE4611	GPL96	GSM103238	http://www.ncbi.nlm.nih.gov/geo/query/acc.cgi?acc=GSM103238	0	69	2	2	2	61	0
125	BC5506	33	GSE4611	GPL96	GSM103239	http://www.ncbi.nlm.nih.gov/geo/query/acc.cgi?acc=GSM103239	1	74	1	2	2	87	0
126	BC5507_2	33	GSE4611	GPL96	GSM103240	http://www.ncbi.nlm.nih.gov/geo/query/acc.cgi?acc=GSM103240	0	56	1	1	2	70	0
127	BC5508	33	GSE4611	GPL96	GSM103241	http://www.ncbi.nlm.nih.gov/geo/query/acc.cgi?acc=GSM103241	0	65	1	2	2	29	1
129	BC5510	33	GSE4611	GPL96	GSM103243	http://www.ncbi.nlm.nih.gov/geo/query/acc.cgi?acc=GSM103243	0	70	2	1	3	50	1
130	BC5511	33	GSE4611	GPL96	GSM103244	http://www.ncbi.nlm.nih.gov/geo/query/acc.cgi?acc=GSM103244	1	54	1	2	2	80	0
131	BC5512	33	GSE4611	GPL96	GSM103245	http://www.ncbi.nlm.nih.gov/geo/query/acc.cgi?acc=GSM103245	1	63	1	2	2	63	0
132	BC5513	33	GSE4611	GPL96	GSM103246	http://www.ncbi.nlm.nih.gov/geo/query/acc.cgi?acc=GSM103246	0	65	2	3	1	45	0
133	BC5514	33	GSE4611	GPL96	GSM103247	http://www.ncbi.nlm.nih.gov/geo/query/acc.cgi?acc=GSM103247	0	58	1	1	2	60	0
134	BC5515	33	GSE4611	GPL96	GSM103248	http://www.ncbi.nlm.nih.gov/geo/query/acc.cgi?acc=GSM103248	0	73	1	1	3	43	0
135	BC5516	33	GSE4611	GPL96	GSM103249	http://www.ncbi.nlm.nih.gov/geo/query/acc.cgi?acc=GSM103249	0	61	2	2	2	39	0
137	BC5518	33	GSE4611	GPL96	GSM103251	http://www.ncbi.nlm.nih.gov/geo/query/acc.cgi?acc=GSM103251	0	50	1	4	1	63	0
138	BC5519	33	GSE4611	GPL96	GSM103252	http://www.ncbi.nlm.nih.gov/geo/query/acc.cgi?acc=GSM103252	0	69	2	1	2	69	0
141	BC5522	33	GSE4611	GPL96	GSM103255	http://www.ncbi.nlm.nih.gov/geo/query/acc.cgi?acc=GSM103255	0	57	1	1	2	58	0
142	BC5523	33	GSE4611	GPL96	GSM103256	http://www.ncbi.nlm.nih.gov/geo/query/acc.cgi?acc=GSM103256	1	68	1	1	2	53	0
143	BC5524	33	GSE4611	GPL96	GSM103257	http://www.ncbi.nlm.nih.gov/geo/query/acc.cgi?acc=GSM103257	0	84	2	2	1	19	1
144	BC5525	33	GSE4611	GPL96	GSM103258	http://www.ncbi.nlm.nih.gov/geo/query/acc.cgi?acc=GSM103258	0	64	2	1	2	56	0
145	BC5526	33	GSE4611	GPL96	GSM103259	http://www.ncbi.nlm.nih.gov/geo/query/acc.cgi?acc=GSM103259	1	82	2	1	2	57	0
146	BC5527	33	GSE4611	GPL96	GSM103260	http://www.ncbi.nlm.nih.gov/geo/query/acc.cgi?acc=GSM103260	1	62	1	1	3	41	1
147	BC5528	33	GSE4611	GPL96	GSM103261	http://www.ncbi.nlm.nih.gov/geo/query/acc.cgi?acc=GSM103261	0	57	1	1	2	64	0
148	BC5529	33	GSE4611	GPL96	GSM103262	http://www.ncbi.nlm.nih.gov/geo/query/acc.cgi?acc=GSM103262	0	80	2	1	2	36	0
149	BC5530	33	GSE4611	GPL96	GSM103263	http://www.ncbi.nlm.nih.gov/geo/query/acc.cgi?acc=GSM103263	0	55	1	2	1	73	0
150	BC5531	33	GSE4611	GPL96	GSM103264	http://www.ncbi.nlm.nih.gov/geo/query/acc.cgi?acc=GSM103264	0	63	1	2	2	61	0
151	BC5532	33	GSE4611	GPL96	GSM103265	http://www.ncbi.nlm.nih.gov/geo/query/acc.cgi?acc=GSM103265	0	74	1	2	2	42	0
152	BC5533	33	GSE4611	GPL96	GSM103266	http://www.ncbi.nlm.nih.gov/geo/query/acc.cgi?acc=GSM103266	0	73	1	2	2	56	0
153	BC5534	33	GSE4611	GPL96	GSM103267	http://www.ncbi.nlm.nih.gov/geo/query/acc.cgi?acc=GSM103267	0	60	1	3	2	13	1
154	BC5535	33	GSE4611	GPL96	GSM103268	http://www.ncbi.nlm.nih.gov/geo/query/acc.cgi?acc=GSM103268	0	58	1	2	2	51	1
155	BC5536	33	GSE4611	GPL96	GSM103269	http://www.ncbi.nlm.nih.gov/geo/query/acc.cgi?acc=GSM103269	0	80	2	2	2	42	0
156	BC5537	33	GSE4611	GPL96	GSM103270	http://www.ncbi.nlm.nih.gov/geo/query/acc.cgi?acc=GSM103270	0	66	2	1	2	60	0
158	BC5539	33	GSE4611	GPL96	GSM103272	http://www.ncbi.nlm.nih.gov/geo/query/acc.cgi?acc=GSM103272	0	49	2	1	2	80	0
159	BC5540	33	GSE4611	GPL96	GSM103273	http://www.ncbi.nlm.nih.gov/geo/query/acc.cgi?acc=GSM103273	1	79	1	1	2	82	0
160	BC5541	33	GSE4611	GPL96	GSM103274	http://www.ncbi.nlm.nih.gov/geo/query/acc.cgi?acc=GSM103274	0	76	1	1	2	57	0
161	BC5542	33	GSE4611	GPL96	GSM103275	http://www.ncbi.nlm.nih.gov/geo/query/acc.cgi?acc=GSM103275	1	67	1	1	2	42	1
162	BC5543	33	GSE4611	GPL96	GSM103276	http://www.ncbi.nlm.nih.gov/geo/query/acc.cgi?acc=GSM103276	1	82	2	3	2	57	0
163	BC5544	33	GSE4611	GPL96	GSM103277	http://www.ncbi.nlm.nih.gov/geo/query/acc.cgi?acc=GSM103277	1	73	2	2	2	5	1
164	BC5545	33	GSE4611	GPL96	GSM103278	http://www.ncbi.nlm.nih.gov/geo/query/acc.cgi?acc=GSM103278	1	56	2	1	2	34	1
165	BC5546	33	GSE4611	GPL96	GSM103279	http://www.ncbi.nlm.nih.gov/geo/query/acc.cgi?acc=GSM103279	1	55	1	2	2	72	1
166	BC5547	33	GSE4611	GPL96	GSM103280	http://www.ncbi.nlm.nih.gov/geo/query/acc.cgi?acc=GSM103280	1	59	1	1	2	76	1
167	BC5548	33	GSE4611	GPL96	GSM103281	http://www.ncbi.nlm.nih.gov/geo/query/acc.cgi?acc=GSM103281	1	61	2	1	2	24	1
168	BC5549	33	GSE4611	GPL96	GSM103282	http://www.ncbi.nlm.nih.gov/geo/query/acc.cgi?acc=GSM103282	1	64	2	1	2	36	1
170	BC5551	33	GSE4611	GPL96	GSM103284	http://www.ncbi.nlm.nih.gov/geo/query/acc.cgi?acc=GSM103284	1	76	2	3	2	24	1
171	BC5552	33	GSE4611	GPL96	GSM103285	http://www.ncbi.nlm.nih.gov/geo/query/acc.cgi?acc=GSM103285	1	58	2	1	2	62	1
172	GSM79114	3	GSE3494	GPL96 & GPL97	GSM79114	http://www.ncbi.nlm.nih.gov/geo/query/acc.cgi?acc=GSM79114	0	68			1	120	0
176	GSM79118	3	GSE3494	GPL96 & GPL97	GSM79118	http://www.ncbi.nlm.nih.gov/geo/query/acc.cgi?acc=GSM79118		80			3	43	0
177	GSM79119	3	GSE3494	GPL96 & GPL97	GSM79119	http://www.ncbi.nlm.nih.gov/geo/query/acc.cgi?acc=GSM79119	0	46			1	120	0
178	GSM79120	3	GSE3494	GPL96 & GPL97	GSM79120	http://www.ncbi.nlm.nih.gov/geo/query/acc.cgi?acc=GSM79120	0	37			1	14	1
179	GSM79121	3	GSE3494	GPL96 & GPL97	GSM79121	http://www.ncbi.nlm.nih.gov/geo/query/acc.cgi?acc=GSM79121	0	70			1	120	0
181	GSM79123	3	GSE3494	GPL96 & GPL97	GSM79123	http://www.ncbi.nlm.nih.gov/geo/query/acc.cgi?acc=GSM79123	0	41			3	6	1
182	GSM79124	3	GSE3494	GPL96 & GPL97	GSM79124	http://www.ncbi.nlm.nih.gov/geo/query/acc.cgi?acc=GSM79124	1	61			2	11	1
184	GSM79126	3	GSE3494	GPL96 & GPL97	GSM79126	http://www.ncbi.nlm.nih.gov/geo/query/acc.cgi?acc=GSM79126	1	67			1	120	0
185	GSM79127	3	GSE3494	GPL96 & GPL97	GSM79127	http://www.ncbi.nlm.nih.gov/geo/query/acc.cgi?acc=GSM79127	0	69			2	89	0
187	GSM79129	3	GSE3494	GPL96 & GPL97	GSM79129	http://www.ncbi.nlm.nih.gov/geo/query/acc.cgi?acc=GSM79129	0	79			2	120	0
188	GSM79130	3	GSE3494	GPL96 & GPL97	GSM79130	http://www.ncbi.nlm.nih.gov/geo/query/acc.cgi?acc=GSM79130	0	46			2	60	1
190	GSM79132	3	GSE3494	GPL96 & GPL97	GSM79132	http://www.ncbi.nlm.nih.gov/geo/query/acc.cgi?acc=GSM79132		71			1	55	0
191	GSM79133	3	GSE3494	GPL96 & GPL97	GSM79133	http://www.ncbi.nlm.nih.gov/geo/query/acc.cgi?acc=GSM79133	1	73			2	53	1
192	GSM79134	3	GSE3494	GPL96 & GPL97	GSM79134	http://www.ncbi.nlm.nih.gov/geo/query/acc.cgi?acc=GSM79134	1	59			3	21	1
193	GSM79135	3	GSE3494	GPL96 & GPL97	GSM79135	http://www.ncbi.nlm.nih.gov/geo/query/acc.cgi?acc=GSM79135	0	63			2	24	1
194	GSM79136	3	GSE3494	GPL96 & GPL97	GSM79136	http://www.ncbi.nlm.nih.gov/geo/query/acc.cgi?acc=GSM79136	0	64			1	114	1
197	GSM79139	3	GSE3494	GPL96 & GPL97	GSM79139	http://www.ncbi.nlm.nih.gov/geo/query/acc.cgi?acc=GSM79139	1	65			1	120	0
198	GSM79140	3	GSE3494	GPL96 & GPL97	GSM79140	http://www.ncbi.nlm.nih.gov/geo/query/acc.cgi?acc=GSM79140	0	84			3	4	1
199	GSM79141	3	GSE3494	GPL96 & GPL97	GSM79141	http://www.ncbi.nlm.nih.gov/geo/query/acc.cgi?acc=GSM79141	0	67			2	120	0
200	GSM79142	3	GSE3494	GPL96 & GPL97	GSM79142	http://www.ncbi.nlm.nih.gov/geo/query/acc.cgi?acc=GSM79142	0	61			2	120	0
204	GSM79146	3	GSE3494	GPL96 & GPL97	GSM79146	http://www.ncbi.nlm.nih.gov/geo/query/acc.cgi?acc=GSM79146	0	73			2	120	0
207	GSM79149	3	GSE3494	GPL96 & GPL97	GSM79149	http://www.ncbi.nlm.nih.gov/geo/query/acc.cgi?acc=GSM79149	1	71				35	1
208	GSM79150	3	GSE3494	GPL96 & GPL97	GSM79150	http://www.ncbi.nlm.nih.gov/geo/query/acc.cgi?acc=GSM79150	1	61			2	120	0
209	GSM79151	3	GSE3494	GPL96 & GPL97	GSM79151	http://www.ncbi.nlm.nih.gov/geo/query/acc.cgi?acc=GSM79151	1	55			2	120	0
210	GSM79152	3	GSE3494	GPL96 & GPL97	GSM79152	http://www.ncbi.nlm.nih.gov/geo/query/acc.cgi?acc=GSM79152	0	57			2	120	0
211	GSM79153	3	GSE3494	GPL96 & GPL97	GSM79153	http://www.ncbi.nlm.nih.gov/geo/query/acc.cgi?acc=GSM79153	0	83			2	25	0
213	GSM79155	3	GSE3494	GPL96 & GPL97	GSM79155	http://www.ncbi.nlm.nih.gov/geo/query/acc.cgi?acc=GSM79155	1	52			2	41	1
214	GSM79156	3	GSE3494	GPL96 & GPL97	GSM79156	http://www.ncbi.nlm.nih.gov/geo/query/acc.cgi?acc=GSM79156	0	57			1	120	0
215	GSM79157	3	GSE3494	GPL96 & GPL97	GSM79157	http://www.ncbi.nlm.nih.gov/geo/query/acc.cgi?acc=GSM79157	0	70			1	10	1
216	GSM79158	3	GSE3494	GPL96 & GPL97	GSM79158	http://www.ncbi.nlm.nih.gov/geo/query/acc.cgi?acc=GSM79158	0	69			2	56	1
217	GSM79159	3	GSE3494	GPL96 & GPL97	GSM79159	http://www.ncbi.nlm.nih.gov/geo/query/acc.cgi?acc=GSM79159	1	57			2	78	1
218	GSM79160	3	GSE3494	GPL96 & GPL97	GSM79160	http://www.ncbi.nlm.nih.gov/geo/query/acc.cgi?acc=GSM79160	0	83			2	53	0
219	GSM79161	3	GSE3494	GPL96 & GPL97	GSM79161	http://www.ncbi.nlm.nih.gov/geo/query/acc.cgi?acc=GSM79161	0	73			1	66	0
220	GSM79162	3	GSE3494	GPL96 & GPL97	GSM79162	http://www.ncbi.nlm.nih.gov/geo/query/acc.cgi?acc=GSM79162	0	69			2	120	0
221	GSM79163	3	GSE3494	GPL96 & GPL97	GSM79163	http://www.ncbi.nlm.nih.gov/geo/query/acc.cgi?acc=GSM79163	1	73			3	107	1
222	GSM79164	3	GSE3494	GPL96 & GPL97	GSM79164	http://www.ncbi.nlm.nih.gov/geo/query/acc.cgi?acc=GSM79164	0	49			1	120	0
224	GSM79166	3	GSE3494	GPL96 & GPL97	GSM79166	http://www.ncbi.nlm.nih.gov/geo/query/acc.cgi?acc=GSM79166	1	74			2	18	1
225	GSM79167	3	GSE3494	GPL96 & GPL97	GSM79167	http://www.ncbi.nlm.nih.gov/geo/query/acc.cgi?acc=GSM79167	1	65			2	120	0
226	GSM79168	3	GSE3494	GPL96 & GPL97	GSM79168	http://www.ncbi.nlm.nih.gov/geo/query/acc.cgi?acc=GSM79168	0	90			2	64	0
227	GSM79169	3	GSE3494	GPL96 & GPL97	GSM79169	http://www.ncbi.nlm.nih.gov/geo/query/acc.cgi?acc=GSM79169	0	57			2	120	0
228	GSM79170	3	GSE3494	GPL96 & GPL97	GSM79170	http://www.ncbi.nlm.nih.gov/geo/query/acc.cgi?acc=GSM79170	0	80			2	43	1
229	GSM79171	3	GSE3494	GPL96 & GPL97	GSM79171	http://www.ncbi.nlm.nih.gov/geo/query/acc.cgi?acc=GSM79171	1	70			2	49	1
230	GSM79172	3	GSE3494	GPL96 & GPL97	GSM79172	http://www.ncbi.nlm.nih.gov/geo/query/acc.cgi?acc=GSM79172	0	62			2	21	1
231	GSM79173	3	GSE3494	GPL96 & GPL97	GSM79173	http://www.ncbi.nlm.nih.gov/geo/query/acc.cgi?acc=GSM79173	0	42			3	103	1
232	GSM79174	3	GSE3494	GPL96 & GPL97	GSM79174	http://www.ncbi.nlm.nih.gov/geo/query/acc.cgi?acc=GSM79174	1	72			1	120	0
233	GSM79175	3	GSE3494	GPL96 & GPL97	GSM79175	http://www.ncbi.nlm.nih.gov/geo/query/acc.cgi?acc=GSM79175	0	74			1	40	1
234	GSM79176	3	GSE3494	GPL96 & GPL97	GSM79176	http://www.ncbi.nlm.nih.gov/geo/query/acc.cgi?acc=GSM79176	1	46			2	0	1
235	GSM79177	3	GSE3494	GPL96 & GPL97	GSM79177	http://www.ncbi.nlm.nih.gov/geo/query/acc.cgi?acc=GSM79177	0	77			2	72	0
236	GSM79178	3	GSE3494	GPL96 & GPL97	GSM79178	http://www.ncbi.nlm.nih.gov/geo/query/acc.cgi?acc=GSM79178	0	41			1	82	1
237	GSM79179	3	GSE3494	GPL96 & GPL97	GSM79179	http://www.ncbi.nlm.nih.gov/geo/query/acc.cgi?acc=GSM79179	0	82			2	89	0
240	GSM79182	3	GSE3494	GPL96 & GPL97	GSM79182	http://www.ncbi.nlm.nih.gov/geo/query/acc.cgi?acc=GSM79182	0	70			1	87	0
243	GSM79185	3	GSE3494	GPL96 & GPL97	GSM79185	http://www.ncbi.nlm.nih.gov/geo/query/acc.cgi?acc=GSM79185	1	60			2	84	1
244	GSM79186	3	GSE3494	GPL96 & GPL97	GSM79186	http://www.ncbi.nlm.nih.gov/geo/query/acc.cgi?acc=GSM79186	0	63			1	120	0
245	GSM79187	3	GSE3494	GPL96 & GPL97	GSM79187	http://www.ncbi.nlm.nih.gov/geo/query/acc.cgi?acc=GSM79187	0	68			1	120	0
246	GSM79188	3	GSE3494	GPL96 & GPL97	GSM79188	http://www.ncbi.nlm.nih.gov/geo/query/acc.cgi?acc=GSM79188	1	86			2	2	1
250	GSM79192	3	GSE3494	GPL96 & GPL97	GSM79192	http://www.ncbi.nlm.nih.gov/geo/query/acc.cgi?acc=GSM79192	0	68			2	120	0
252	GSM79194	3	GSE3494	GPL96 & GPL97	GSM79194	http://www.ncbi.nlm.nih.gov/geo/query/acc.cgi?acc=GSM79194	0	73			1	95	0
255	GSM79197	3	GSE3494	GPL96 & GPL97	GSM79197	http://www.ncbi.nlm.nih.gov/geo/query/acc.cgi?acc=GSM79197	0	87			1	36	0
256	GSM79198	3	GSE3494	GPL96 & GPL97	GSM79198	http://www.ncbi.nlm.nih.gov/geo/query/acc.cgi?acc=GSM79198	0	65			1	120	0
257	GSM79199	3	GSE3494	GPL96 & GPL97	GSM79199	http://www.ncbi.nlm.nih.gov/geo/query/acc.cgi?acc=GSM79199	0	44			2	120	0
258	GSM79200	3	GSE3494	GPL96 & GPL97	GSM79200	http://www.ncbi.nlm.nih.gov/geo/query/acc.cgi?acc=GSM79200	0	74			2	120	0
259	GSM79201	3	GSE3494	GPL96 & GPL97	GSM79201	http://www.ncbi.nlm.nih.gov/geo/query/acc.cgi?acc=GSM79201	0	54			2	120	0
261	GSM79203	3	GSE3494	GPL96 & GPL97	GSM79203	http://www.ncbi.nlm.nih.gov/geo/query/acc.cgi?acc=GSM79203	1	47			3	65	1
262	GSM79204	3	GSE3494	GPL96 & GPL97	GSM79204	http://www.ncbi.nlm.nih.gov/geo/query/acc.cgi?acc=GSM79204	1	53			2	120	0
263	GSM79205	3	GSE3494	GPL96 & GPL97	GSM79205	http://www.ncbi.nlm.nih.gov/geo/query/acc.cgi?acc=GSM79205	0	72			2	120	0
264	GSM79206	3	GSE3494	GPL96 & GPL97	GSM79206	http://www.ncbi.nlm.nih.gov/geo/query/acc.cgi?acc=GSM79206	1	51			2	120	0
265	GSM79207	3	GSE3494	GPL96 & GPL97	GSM79207	http://www.ncbi.nlm.nih.gov/geo/query/acc.cgi?acc=GSM79207	0	70			1	120	0
266	GSM79208	3	GSE3494	GPL96 & GPL97	GSM79208	http://www.ncbi.nlm.nih.gov/geo/query/acc.cgi?acc=GSM79208	0	59			1	53	1
267	GSM79209	3	GSE3494	GPL96 & GPL97	GSM79209	http://www.ncbi.nlm.nih.gov/geo/query/acc.cgi?acc=GSM79209	0	80			2	77	0
268	GSM79210	3	GSE3494	GPL96 & GPL97	GSM79210	http://www.ncbi.nlm.nih.gov/geo/query/acc.cgi?acc=GSM79210	1	59			1	120	0
269	GSM79211	3	GSE3494	GPL96 & GPL97	GSM79211	http://www.ncbi.nlm.nih.gov/geo/query/acc.cgi?acc=GSM79211		67			2	1	0
270	GSM79212	3	GSE3494	GPL96 & GPL97	GSM79212	http://www.ncbi.nlm.nih.gov/geo/query/acc.cgi?acc=GSM79212	0	80			1	120	0
271	GSM79213	3	GSE3494	GPL96 & GPL97	GSM79213	http://www.ncbi.nlm.nih.gov/geo/query/acc.cgi?acc=GSM79213	0	45			2	6	1
272	GSM79214	3	GSE3494	GPL96 & GPL97	GSM79214	http://www.ncbi.nlm.nih.gov/geo/query/acc.cgi?acc=GSM79214		85			2	18	0
273	GSM79215	3	GSE3494	GPL96 & GPL97	GSM79215	http://www.ncbi.nlm.nih.gov/geo/query/acc.cgi?acc=GSM79215	0	74			2	45	1
274	GSM79216	3	GSE3494	GPL96 & GPL97	GSM79216	http://www.ncbi.nlm.nih.gov/geo/query/acc.cgi?acc=GSM79216	0	70			2	120	0
275	GSM79217	3	GSE3494	GPL96 & GPL97	GSM79217	http://www.ncbi.nlm.nih.gov/geo/query/acc.cgi?acc=GSM79217	1	71			2	120	0
276	GSM79218	3	GSE3494	GPL96 & GPL97	GSM79218	http://www.ncbi.nlm.nih.gov/geo/query/acc.cgi?acc=GSM79218	0	74			2	120	0
277	GSM79219	3	GSE3494	GPL96 & GPL97	GSM79219	http://www.ncbi.nlm.nih.gov/geo/query/acc.cgi?acc=GSM79219	0	69			2	120	0
278	GSM79220	3	GSE3494	GPL96 & GPL97	GSM79220	http://www.ncbi.nlm.nih.gov/geo/query/acc.cgi?acc=GSM79220	0	68			1	120	0
279	GSM79221	3	GSE3494	GPL96 & GPL97	GSM79221	http://www.ncbi.nlm.nih.gov/geo/query/acc.cgi?acc=GSM79221	0	42			1	120	0
280	GSM79222	3	GSE3494	GPL96 & GPL97	GSM79222	http://www.ncbi.nlm.nih.gov/geo/query/acc.cgi?acc=GSM79222	0	68			2	36	1
281	GSM79223	3	GSE3494	GPL96 & GPL97	GSM79223	http://www.ncbi.nlm.nih.gov/geo/query/acc.cgi?acc=GSM79223	1	50			3	1	1
282	GSM79224	3	GSE3494	GPL96 & GPL97	GSM79224	http://www.ncbi.nlm.nih.gov/geo/query/acc.cgi?acc=GSM79224	1	44			2	101	0
284	GSM79226	3	GSE3494	GPL96 & GPL97	GSM79226	http://www.ncbi.nlm.nih.gov/geo/query/acc.cgi?acc=GSM79226	1	72			2	120	0
286	GSM79228	3	GSE3494	GPL96 & GPL97	GSM79228	http://www.ncbi.nlm.nih.gov/geo/query/acc.cgi?acc=GSM79228	0	57			1	109	0
287	GSM79229	3	GSE3494	GPL96 & GPL97	GSM79229	http://www.ncbi.nlm.nih.gov/geo/query/acc.cgi?acc=GSM79229	0	52			1	120	0
288	GSM79230	3	GSE3494	GPL96 & GPL97	GSM79230	http://www.ncbi.nlm.nih.gov/geo/query/acc.cgi?acc=GSM79230	0	83			2	58	0
290	GSM79232	3	GSE3494	GPL96 & GPL97	GSM79232	http://www.ncbi.nlm.nih.gov/geo/query/acc.cgi?acc=GSM79232	0	56			1	77	1
292	GSM79234	3	GSE3494	GPL96 & GPL97	GSM79234	http://www.ncbi.nlm.nih.gov/geo/query/acc.cgi?acc=GSM79234	0	49			1	120	0
293	GSM79235	3	GSE3494	GPL96 & GPL97	GSM79235	http://www.ncbi.nlm.nih.gov/geo/query/acc.cgi?acc=GSM79235	1	29			3	120	0
294	GSM79236	3	GSE3494	GPL96 & GPL97	GSM79236	http://www.ncbi.nlm.nih.gov/geo/query/acc.cgi?acc=GSM79236	0	71			1	120	0
295	GSM79237	3	GSE3494	GPL96 & GPL97	GSM79237	http://www.ncbi.nlm.nih.gov/geo/query/acc.cgi?acc=GSM79237	0	72			1	120	0
298	GSM79240	3	GSE3494	GPL96 & GPL97	GSM79240	http://www.ncbi.nlm.nih.gov/geo/query/acc.cgi?acc=GSM79240	1	65			2	120	0
299	GSM79241	3	GSE3494	GPL96 & GPL97	GSM79241	http://www.ncbi.nlm.nih.gov/geo/query/acc.cgi?acc=GSM79241	0	68			2	102	1
300	GSM79242	3	GSE3494	GPL96 & GPL97	GSM79242	http://www.ncbi.nlm.nih.gov/geo/query/acc.cgi?acc=GSM79242	1	61			2	29	1
301	GSM79243	3	GSE3494	GPL96 & GPL97	GSM79243	http://www.ncbi.nlm.nih.gov/geo/query/acc.cgi?acc=GSM79243	0	66			3	11	1
302	GSM79244	3	GSE3494	GPL96 & GPL97	GSM79244	http://www.ncbi.nlm.nih.gov/geo/query/acc.cgi?acc=GSM79244	0	64			2	26	1
303	GSM79245	3	GSE3494	GPL96 & GPL97	GSM79245	http://www.ncbi.nlm.nih.gov/geo/query/acc.cgi?acc=GSM79245	0	50			1	120	0
304	GSM79246	3	GSE3494	GPL96 & GPL97	GSM79246	http://www.ncbi.nlm.nih.gov/geo/query/acc.cgi?acc=GSM79246	1	51			2	87	1
305	GSM79247	3	GSE3494	GPL96 & GPL97	GSM79247	http://www.ncbi.nlm.nih.gov/geo/query/acc.cgi?acc=GSM79247	1	76			2	0	1
306	GSM79248	3	GSE3494	GPL96 & GPL97	GSM79248	http://www.ncbi.nlm.nih.gov/geo/query/acc.cgi?acc=GSM79248	0	73			1	120	0
307	GSM79249	3	GSE3494	GPL96 & GPL97	GSM79249	http://www.ncbi.nlm.nih.gov/geo/query/acc.cgi?acc=GSM79249	0	56			2	120	0
308	GSM79250	3	GSE3494	GPL96 & GPL97	GSM79250	http://www.ncbi.nlm.nih.gov/geo/query/acc.cgi?acc=GSM79250	0	57			1	120	0
310	GSM79252	3	GSE3494	GPL96 & GPL97	GSM79252	http://www.ncbi.nlm.nih.gov/geo/query/acc.cgi?acc=GSM79252	0	55			2	120	0
312	GSM79254	3	GSE3494	GPL96 & GPL97	GSM79254	http://www.ncbi.nlm.nih.gov/geo/query/acc.cgi?acc=GSM79254	0	66			2	120	0
314	GSM79256	3	GSE3494	GPL96 & GPL97	GSM79256	http://www.ncbi.nlm.nih.gov/geo/query/acc.cgi?acc=GSM79256	0	75			1	26	1
315	GSM79257	3	GSE3494	GPL96 & GPL97	GSM79257	http://www.ncbi.nlm.nih.gov/geo/query/acc.cgi?acc=GSM79257	0	67			2	120	0
316	GSM79258	3	GSE3494	GPL96 & GPL97	GSM79258	http://www.ncbi.nlm.nih.gov/geo/query/acc.cgi?acc=GSM79258	0	72			2	120	0
318	GSM79260	3	GSE3494	GPL96 & GPL97	GSM79260	http://www.ncbi.nlm.nih.gov/geo/query/acc.cgi?acc=GSM79260	1	46			2	120	0
319	GSM79261	3	GSE3494	GPL96 & GPL97	GSM79261	http://www.ncbi.nlm.nih.gov/geo/query/acc.cgi?acc=GSM79261	0	71			2	69	1
320	GSM79262	3	GSE3494	GPL96 & GPL97	GSM79262	http://www.ncbi.nlm.nih.gov/geo/query/acc.cgi?acc=GSM79262	0	65			1	120	0
321	GSM79263	3	GSE3494	GPL96 & GPL97	GSM79263	http://www.ncbi.nlm.nih.gov/geo/query/acc.cgi?acc=GSM79263	0	58			2	120	0
322	GSM79264	3	GSE3494	GPL96 & GPL97	GSM79264	http://www.ncbi.nlm.nih.gov/geo/query/acc.cgi?acc=GSM79264	0	76			1	120	0
323	GSM79265	3	GSE3494	GPL96 & GPL97	GSM79265	http://www.ncbi.nlm.nih.gov/geo/query/acc.cgi?acc=GSM79265	0	71			1	120	0
324	GSM79266	3	GSE3494	GPL96 & GPL97	GSM79266	http://www.ncbi.nlm.nih.gov/geo/query/acc.cgi?acc=GSM79266	0	71			1	97	1
325	GSM79267	3	GSE3494	GPL96 & GPL97	GSM79267	http://www.ncbi.nlm.nih.gov/geo/query/acc.cgi?acc=GSM79267	0	76			2	120	0
326	GSM79268	3	GSE3494	GPL96 & GPL97	GSM79268	http://www.ncbi.nlm.nih.gov/geo/query/acc.cgi?acc=GSM79268	0	58			1	120	0
327	GSM79269	3	GSE3494	GPL96 & GPL97	GSM79269	http://www.ncbi.nlm.nih.gov/geo/query/acc.cgi?acc=GSM79269	0	84			1	120	0
333	GSM79275	3	GSE3494	GPL96 & GPL97	GSM79275	http://www.ncbi.nlm.nih.gov/geo/query/acc.cgi?acc=GSM79275	0	45			2	120	0
334	GSM79276	3	GSE3494	GPL96 & GPL97	GSM79276	http://www.ncbi.nlm.nih.gov/geo/query/acc.cgi?acc=GSM79276	0	66			2	120	0
335	GSM79277	3	GSE3494	GPL96 & GPL97	GSM79277	http://www.ncbi.nlm.nih.gov/geo/query/acc.cgi?acc=GSM79277	0	69			2	120	0
336	GSM79278	3	GSE3494	GPL96 & GPL97	GSM79278	http://www.ncbi.nlm.nih.gov/geo/query/acc.cgi?acc=GSM79278	0	79			2	103	0
339	GSM79281	3	GSE3494	GPL96 & GPL97	GSM79281	http://www.ncbi.nlm.nih.gov/geo/query/acc.cgi?acc=GSM79281	1	67			2	82	0
340	GSM79282	3	GSE3494	GPL96 & GPL97	GSM79282	http://www.ncbi.nlm.nih.gov/geo/query/acc.cgi?acc=GSM79282	0	45			2	12	1
341	GSM79283	3	GSE3494	GPL96 & GPL97	GSM79283	http://www.ncbi.nlm.nih.gov/geo/query/acc.cgi?acc=GSM79283	0	55			1	119	0
342	GSM79284	3	GSE3494	GPL96 & GPL97	GSM79284	http://www.ncbi.nlm.nih.gov/geo/query/acc.cgi?acc=GSM79284	1	48			2	81	1
343	GSM79285	3	GSE3494	GPL96 & GPL97	GSM79285	http://www.ncbi.nlm.nih.gov/geo/query/acc.cgi?acc=GSM79285	0	48			1	120	0
344	GSM79286	3	GSE3494	GPL96 & GPL97	GSM79286	http://www.ncbi.nlm.nih.gov/geo/query/acc.cgi?acc=GSM79286	0	62			2	120	0
346	GSM79288	3	GSE3494	GPL96 & GPL97	GSM79288	http://www.ncbi.nlm.nih.gov/geo/query/acc.cgi?acc=GSM79288	1	88			2	120	0
347	GSM79289	3	GSE3494	GPL96 & GPL97	GSM79289	http://www.ncbi.nlm.nih.gov/geo/query/acc.cgi?acc=GSM79289	1	52			1	120	0
348	GSM79290	3	GSE3494	GPL96 & GPL97	GSM79290	http://www.ncbi.nlm.nih.gov/geo/query/acc.cgi?acc=GSM79290	0	56			1	120	0
349	GSM79291	3	GSE3494	GPL96 & GPL97	GSM79291	http://www.ncbi.nlm.nih.gov/geo/query/acc.cgi?acc=GSM79291	0	75			2	120	0
351	GSM79293	3	GSE3494	GPL96 & GPL97	GSM79293	http://www.ncbi.nlm.nih.gov/geo/query/acc.cgi?acc=GSM79293	0	51			2	120	0
353	GSM79295	3	GSE3494	GPL96 & GPL97	GSM79295	http://www.ncbi.nlm.nih.gov/geo/query/acc.cgi?acc=GSM79295	0	73			2	119	0
354	GSM79296	3	GSE3494	GPL96 & GPL97	GSM79296	http://www.ncbi.nlm.nih.gov/geo/query/acc.cgi?acc=GSM79296	1	51			2	119	0
355	GSM79297	3	GSE3494	GPL96 & GPL97	GSM79297	http://www.ncbi.nlm.nih.gov/geo/query/acc.cgi?acc=GSM79297	0	62			2	78	1
358	GSM79300	3	GSE3494	GPL96 & GPL97	GSM79300	http://www.ncbi.nlm.nih.gov/geo/query/acc.cgi?acc=GSM79300	0	54			3	31	1
359	GSM79301	3	GSE3494	GPL96 & GPL97	GSM79301	http://www.ncbi.nlm.nih.gov/geo/query/acc.cgi?acc=GSM79301	0	66			2	118	0
363	GSM79305	3	GSE3494	GPL96 & GPL97	GSM79305	http://www.ncbi.nlm.nih.gov/geo/query/acc.cgi?acc=GSM79305	1	65			3	120	0
365	GSM79307	3	GSE3494	GPL96 & GPL97	GSM79307	http://www.ncbi.nlm.nih.gov/geo/query/acc.cgi?acc=GSM79307	0	66				96	0
366	GSM79308	3	GSE3494	GPL96 & GPL97	GSM79308	http://www.ncbi.nlm.nih.gov/geo/query/acc.cgi?acc=GSM79308	0	51			1	120	0
367	GSM79309	3	GSE3494	GPL96 & GPL97	GSM79309	http://www.ncbi.nlm.nih.gov/geo/query/acc.cgi?acc=GSM79309	1	49			1	120	0
368	GSM79310	3	GSE3494	GPL96 & GPL97	GSM79310	http://www.ncbi.nlm.nih.gov/geo/query/acc.cgi?acc=GSM79310	0	67			2	120	0
369	GSM79311	3	GSE3494	GPL96 & GPL97	GSM79311	http://www.ncbi.nlm.nih.gov/geo/query/acc.cgi?acc=GSM79311	0	45			2	29	1
370	GSM79312	3	GSE3494	GPL96 & GPL97	GSM79312	http://www.ncbi.nlm.nih.gov/geo/query/acc.cgi?acc=GSM79312	0	46			2	120	0
372	GSM79314	3	GSE3494	GPL96 & GPL97	GSM79314	http://www.ncbi.nlm.nih.gov/geo/query/acc.cgi?acc=GSM79314	1	52			1	120	0
373	GSM79315	3	GSE3494	GPL96 & GPL97	GSM79315	http://www.ncbi.nlm.nih.gov/geo/query/acc.cgi?acc=GSM79315	1	56			2	120	0
374	GSM79316	3	GSE3494	GPL96 & GPL97	GSM79316	http://www.ncbi.nlm.nih.gov/geo/query/acc.cgi?acc=GSM79316	1	61			2	119	0
375	GSM79317	3	GSE3494	GPL96 & GPL97	GSM79317	http://www.ncbi.nlm.nih.gov/geo/query/acc.cgi?acc=GSM79317	0	59			1	119	0
376	GSM79318	3	GSE3494	GPL96 & GPL97	GSM79318	http://www.ncbi.nlm.nih.gov/geo/query/acc.cgi?acc=GSM79318	0	46			2	119	0
377	GSM79319	3	GSE3494	GPL96 & GPL97	GSM79319	http://www.ncbi.nlm.nih.gov/geo/query/acc.cgi?acc=GSM79319	1	41			2	120	0
378	GSM79320	3	GSE3494	GPL96 & GPL97	GSM79320	http://www.ncbi.nlm.nih.gov/geo/query/acc.cgi?acc=GSM79320	0	75			1	91	1
379	GSM79321	3	GSE3494	GPL96 & GPL97	GSM79321	http://www.ncbi.nlm.nih.gov/geo/query/acc.cgi?acc=GSM79321	1	74			3	0	1
381	GSM79323	3	GSE3494	GPL96 & GPL97	GSM79323	http://www.ncbi.nlm.nih.gov/geo/query/acc.cgi?acc=GSM79323		78			1	22	0
382	GSM79324	3	GSE3494	GPL96 & GPL97	GSM79324	http://www.ncbi.nlm.nih.gov/geo/query/acc.cgi?acc=GSM79324	0	80			1	59	1
383	GSM79325	3	GSE3494	GPL96 & GPL97	GSM79325	http://www.ncbi.nlm.nih.gov/geo/query/acc.cgi?acc=GSM79325	1	47			2	109	1
384	GSM79326	3	GSE3494	GPL96 & GPL97	GSM79326	http://www.ncbi.nlm.nih.gov/geo/query/acc.cgi?acc=GSM79326	1	59			2	120	0
385	GSM79327	3	GSE3494	GPL96 & GPL97	GSM79327	http://www.ncbi.nlm.nih.gov/geo/query/acc.cgi?acc=GSM79327	0	53			1	120	0
386	GSM79328	3	GSE3494	GPL96 & GPL97	GSM79328	http://www.ncbi.nlm.nih.gov/geo/query/acc.cgi?acc=GSM79328	1	82			2	31	1
388	GSM79330	3	GSE3494	GPL96 & GPL97	GSM79330	http://www.ncbi.nlm.nih.gov/geo/query/acc.cgi?acc=GSM79330	1	62			3	39	0
389	GSM79331	3	GSE3494	GPL96 & GPL97	GSM79331	http://www.ncbi.nlm.nih.gov/geo/query/acc.cgi?acc=GSM79331	1	52			2	13	1
392	GSM79334	3	GSE3494	GPL96 & GPL97	GSM79334	http://www.ncbi.nlm.nih.gov/geo/query/acc.cgi?acc=GSM79334	0	77			2	8	1
393	GSM79335	3	GSE3494	GPL96 & GPL97	GSM79335	http://www.ncbi.nlm.nih.gov/geo/query/acc.cgi?acc=GSM79335	0	68			1	73	1
395	GSM79337	3	GSE3494	GPL96 & GPL97	GSM79337	http://www.ncbi.nlm.nih.gov/geo/query/acc.cgi?acc=GSM79337	1	55			2	2	1
396	GSM79338	3	GSE3494	GPL96 & GPL97	GSM79338	http://www.ncbi.nlm.nih.gov/geo/query/acc.cgi?acc=GSM79338	0	61			2	120	0
400	GSM79342	3	GSE3494	GPL96 & GPL97	GSM79342	http://www.ncbi.nlm.nih.gov/geo/query/acc.cgi?acc=GSM79342	1	62			3	120	0
401	GSM79343	3	GSE3494	GPL96 & GPL97	GSM79343	http://www.ncbi.nlm.nih.gov/geo/query/acc.cgi?acc=GSM79343	1	71			1	7	1
403	GSM79345	3	GSE3494	GPL96 & GPL97	GSM79345	http://www.ncbi.nlm.nih.gov/geo/query/acc.cgi?acc=GSM79345	0	55			1	120	0
405	GSM79347	3	GSE3494	GPL96 & GPL97	GSM79347	http://www.ncbi.nlm.nih.gov/geo/query/acc.cgi?acc=GSM79347	0	56			1	71	1
406	GSM79348	3	GSE3494	GPL96 & GPL97	GSM79348	http://www.ncbi.nlm.nih.gov/geo/query/acc.cgi?acc=GSM79348	0	69			2	43	1
407	GSM79349	3	GSE3494	GPL96 & GPL97	GSM79349	http://www.ncbi.nlm.nih.gov/geo/query/acc.cgi?acc=GSM79349	1	81			3	0	1
408	GSM79350	3	GSE3494	GPL96 & GPL97	GSM79350	http://www.ncbi.nlm.nih.gov/geo/query/acc.cgi?acc=GSM79350	1	75			2	13	1
410	GSM79352	3	GSE3494	GPL96 & GPL97	GSM79352	http://www.ncbi.nlm.nih.gov/geo/query/acc.cgi?acc=GSM79352	1	52			2	29	1
411	GSM79353	3	GSE3494	GPL96 & GPL97	GSM79353	http://www.ncbi.nlm.nih.gov/geo/query/acc.cgi?acc=GSM79353	1	72			3	31	0
412	GSM79354	3	GSE3494	GPL96 & GPL97	GSM79354	http://www.ncbi.nlm.nih.gov/geo/query/acc.cgi?acc=GSM79354	0	84			2	120	0
413	GSM79355	3	GSE3494	GPL96 & GPL97	GSM79355	http://www.ncbi.nlm.nih.gov/geo/query/acc.cgi?acc=GSM79355	1	86			2	25	0
415	GSM79357	3	GSE3494	GPL96 & GPL97	GSM79357	http://www.ncbi.nlm.nih.gov/geo/query/acc.cgi?acc=GSM79357	0	36			2	120	0
416	GSM79358	3	GSE3494	GPL96 & GPL97	GSM79358	http://www.ncbi.nlm.nih.gov/geo/query/acc.cgi?acc=GSM79358	0	63			2	51	1
417	GSM79359	3	GSE3494	GPL96 & GPL97	GSM79359	http://www.ncbi.nlm.nih.gov/geo/query/acc.cgi?acc=GSM79359	0	58			1	120	0
419	GSM79361	3	GSE3494	GPL96 & GPL97	GSM79361	http://www.ncbi.nlm.nih.gov/geo/query/acc.cgi?acc=GSM79361	0	73			2	120	0
420	GSM79362	3	GSE3494	GPL96 & GPL97	GSM79362	http://www.ncbi.nlm.nih.gov/geo/query/acc.cgi?acc=GSM79362	1	63			2	1	1
421	GSM79363	3	GSE3494	GPL96 & GPL97	GSM79363	http://www.ncbi.nlm.nih.gov/geo/query/acc.cgi?acc=GSM79363	0	82			1	120	0
422	GSM79364	3	GSE3494	GPL96 & GPL97	GSM79364	http://www.ncbi.nlm.nih.gov/geo/query/acc.cgi?acc=GSM79364	0	71			2	120	0
423	GSM36777	17	GSE2034	GPL96	GSM36777	http://www.ncbi.nlm.nih.gov/geo/query/acc.cgi?acc=GSM36777	0	80	1		3	79	0
424	GSM36778	17	GSE2034	GPL96	GSM36778	http://www.ncbi.nlm.nih.gov/geo/query/acc.cgi?acc=GSM36778	0	38	2		3	50	1
425	GSM36779	17	GSE2034	GPL96	GSM36779	http://www.ncbi.nlm.nih.gov/geo/query/acc.cgi?acc=GSM36779	0	48	2		1	120	0
428	GSM36782	17	GSE2034	GPL96	GSM36782	http://www.ncbi.nlm.nih.gov/geo/query/acc.cgi?acc=GSM36782	0	57	1		3	66	0
429	GSM36783	17	GSE2034	GPL96	GSM36783	http://www.ncbi.nlm.nih.gov/geo/query/acc.cgi?acc=GSM36783	0	50	1		1	52	0
431	GSM36785	17	GSE2034	GPL96	GSM36785	http://www.ncbi.nlm.nih.gov/geo/query/acc.cgi?acc=GSM36785	0	78	2		3	57	0
433	GSM36787	17	GSE2034	GPL96	GSM36787	http://www.ncbi.nlm.nih.gov/geo/query/acc.cgi?acc=GSM36787	0	62	1		1	72	0
435	GSM36789	17	GSE2034	GPL96	GSM36789	http://www.ncbi.nlm.nih.gov/geo/query/acc.cgi?acc=GSM36789	0	46	1		3	51	1
436	GSM36790	17	GSE2034	GPL96	GSM36790	http://www.ncbi.nlm.nih.gov/geo/query/acc.cgi?acc=GSM36790	0	68	1		3	107	0
437	GSM36791	17	GSE2034	GPL96	GSM36791	http://www.ncbi.nlm.nih.gov/geo/query/acc.cgi?acc=GSM36791	0	42	1		1	79	0
438	GSM36792	17	GSE2034	GPL96	GSM36792	http://www.ncbi.nlm.nih.gov/geo/query/acc.cgi?acc=GSM36792	0	62	1		3	71	1
442	GSM36796	17	GSE2034	GPL96	GSM36796	http://www.ncbi.nlm.nih.gov/geo/query/acc.cgi?acc=GSM36796	0	47	1		3	118	0
446	GSM36800	17	GSE2034	GPL96	GSM36800	http://www.ncbi.nlm.nih.gov/geo/query/acc.cgi?acc=GSM36800	0	70			1	37	1
448	GSM36802	17	GSE2034	GPL96	GSM36802	http://www.ncbi.nlm.nih.gov/geo/query/acc.cgi?acc=GSM36802	0	47	2		1	92	0
449	GSM36803	17	GSE2034	GPL96	GSM36803	http://www.ncbi.nlm.nih.gov/geo/query/acc.cgi?acc=GSM36803	0	71	1		1	93	0
450	GSM36804	17	GSE2034	GPL96	GSM36804	http://www.ncbi.nlm.nih.gov/geo/query/acc.cgi?acc=GSM36804	0	47	1		1	88	0
451	GSM36805	17	GSE2034	GPL96	GSM36805	http://www.ncbi.nlm.nih.gov/geo/query/acc.cgi?acc=GSM36805	0	54	2		3	100	0
452	GSM36806	17	GSE2034	GPL96	GSM36806	http://www.ncbi.nlm.nih.gov/geo/query/acc.cgi?acc=GSM36806	0	64	1		1	92	0
453	GSM36807	17	GSE2034	GPL96	GSM36807	http://www.ncbi.nlm.nih.gov/geo/query/acc.cgi?acc=GSM36807	0	46	1		3	88	0
454	GSM36808	17	GSE2034	GPL96	GSM36808	http://www.ncbi.nlm.nih.gov/geo/query/acc.cgi?acc=GSM36808	0	67	2		3	58	0
456	GSM36810	17	GSE2034	GPL96	GSM36810	http://www.ncbi.nlm.nih.gov/geo/query/acc.cgi?acc=GSM36810	0	45	1		3	105	0
457	GSM36811	17	GSE2034	GPL96	GSM36811	http://www.ncbi.nlm.nih.gov/geo/query/acc.cgi?acc=GSM36811	0	72	2		1	62	1
458	GSM36812	17	GSE2034	GPL96	GSM36812	http://www.ncbi.nlm.nih.gov/geo/query/acc.cgi?acc=GSM36812	0	47	1		2	80	0
459	GSM36813	17	GSE2034	GPL96	GSM36813	http://www.ncbi.nlm.nih.gov/geo/query/acc.cgi?acc=GSM36813	0	66	2		1	49	1
464	GSM36818	17	GSE2034	GPL96	GSM36818	http://www.ncbi.nlm.nih.gov/geo/query/acc.cgi?acc=GSM36818	0	59	1		3	62	1
465	GSM36819	17	GSE2034	GPL96	GSM36819	http://www.ncbi.nlm.nih.gov/geo/query/acc.cgi?acc=GSM36819	0	44	1		1	120	0
466	GSM36820	17	GSE2034	GPL96	GSM36820	http://www.ncbi.nlm.nih.gov/geo/query/acc.cgi?acc=GSM36820	0	44	2		3	120	0
467	GSM36821	17	GSE2034	GPL96	GSM36821	http://www.ncbi.nlm.nih.gov/geo/query/acc.cgi?acc=GSM36821	0	45	1		3	88	0
469	GSM36823	17	GSE2034	GPL96	GSM36823	http://www.ncbi.nlm.nih.gov/geo/query/acc.cgi?acc=GSM36823	0	45	2		1	119	0
471	GSM36825	17	GSE2034	GPL96	GSM36825	http://www.ncbi.nlm.nih.gov/geo/query/acc.cgi?acc=GSM36825	0	41	2		3	99	0
472	GSM36826	17	GSE2034	GPL96	GSM36826	http://www.ncbi.nlm.nih.gov/geo/query/acc.cgi?acc=GSM36826	0	71	1		1	58	1
475	GSM36829	17	GSE2034	GPL96	GSM36829	http://www.ncbi.nlm.nih.gov/geo/query/acc.cgi?acc=GSM36829	0	54	1		3	120	0
476	GSM36830	17	GSE2034	GPL96	GSM36830	http://www.ncbi.nlm.nih.gov/geo/query/acc.cgi?acc=GSM36830	0	71	2		1	117	0
477	GSM36831	17	GSE2034	GPL96	GSM36831	http://www.ncbi.nlm.nih.gov/geo/query/acc.cgi?acc=GSM36831	0	52	1		1	87	0
478	GSM36832	17	GSE2034	GPL96	GSM36832	http://www.ncbi.nlm.nih.gov/geo/query/acc.cgi?acc=GSM36832	0	64	1		1	119	0
482	GSM36836	17	GSE2034	GPL96	GSM36836	http://www.ncbi.nlm.nih.gov/geo/query/acc.cgi?acc=GSM36836	0	44	1		3	99	0
483	GSM36837	17	GSE2034	GPL96	GSM36837	http://www.ncbi.nlm.nih.gov/geo/query/acc.cgi?acc=GSM36837	0	51	2		3	120	0
484	GSM36838	17	GSE2034	GPL96	GSM36838	http://www.ncbi.nlm.nih.gov/geo/query/acc.cgi?acc=GSM36838	0	32	2		3	34	1
485	GSM36839	17	GSE2034	GPL96	GSM36839	http://www.ncbi.nlm.nih.gov/geo/query/acc.cgi?acc=GSM36839	0	66	2		1	32	1
486	GSM36840	17	GSE2034	GPL96	GSM36840	http://www.ncbi.nlm.nih.gov/geo/query/acc.cgi?acc=GSM36840	0	72	1		3	86	0
487	GSM36841	17	GSE2034	GPL96	GSM36841	http://www.ncbi.nlm.nih.gov/geo/query/acc.cgi?acc=GSM36841	0	60	1		3	120	0
489	GSM36843	17	GSE2034	GPL96	GSM36843	http://www.ncbi.nlm.nih.gov/geo/query/acc.cgi?acc=GSM36843	0	60	2		3	77	0
490	GSM36844	17	GSE2034	GPL96	GSM36844	http://www.ncbi.nlm.nih.gov/geo/query/acc.cgi?acc=GSM36844	0	37	1		3	120	0
491	GSM36845	17	GSE2034	GPL96	GSM36845	http://www.ncbi.nlm.nih.gov/geo/query/acc.cgi?acc=GSM36845	0	60	2		2	54	0
494	GSM36848	17	GSE2034	GPL96	GSM36848	http://www.ncbi.nlm.nih.gov/geo/query/acc.cgi?acc=GSM36848	0	47	1		1	105	0
495	GSM36849	17	GSE2034	GPL96	GSM36849	http://www.ncbi.nlm.nih.gov/geo/query/acc.cgi?acc=GSM36849	0	66	2		3	110	0
496	GSM36850	17	GSE2034	GPL96	GSM36850	http://www.ncbi.nlm.nih.gov/geo/query/acc.cgi?acc=GSM36850	0	61	1		3	120	0
499	GSM36853	17	GSE2034	GPL96	GSM36853	http://www.ncbi.nlm.nih.gov/geo/query/acc.cgi?acc=GSM36853	0	83	2		3	105	0
500	GSM36854	17	GSE2034	GPL96	GSM36854	http://www.ncbi.nlm.nih.gov/geo/query/acc.cgi?acc=GSM36854	0	59	1		2	105	0
502	GSM36856	17	GSE2034	GPL96	GSM36856	http://www.ncbi.nlm.nih.gov/geo/query/acc.cgi?acc=GSM36856	0	43	2		3	86	0
503	GSM36857	17	GSE2034	GPL96	GSM36857	http://www.ncbi.nlm.nih.gov/geo/query/acc.cgi?acc=GSM36857	0	43	1		3	95	0
505	GSM36859	17	GSE2034	GPL96	GSM36859	http://www.ncbi.nlm.nih.gov/geo/query/acc.cgi?acc=GSM36859	0	32	1		3	120	0
507	GSM36861	17	GSE2034	GPL96	GSM36861	http://www.ncbi.nlm.nih.gov/geo/query/acc.cgi?acc=GSM36861	0	42	2		2	120	0
509	GSM36863	17	GSE2034	GPL96	GSM36863	http://www.ncbi.nlm.nih.gov/geo/query/acc.cgi?acc=GSM36863	0	38	1		3	98	0
510	GSM36864	17	GSE2034	GPL96	GSM36864	http://www.ncbi.nlm.nih.gov/geo/query/acc.cgi?acc=GSM36864	0	57	1		3	84	0
512	GSM36866	17	GSE2034	GPL96	GSM36866	http://www.ncbi.nlm.nih.gov/geo/query/acc.cgi?acc=GSM36866	0	56	1		1	107	0
513	GSM36867	17	GSE2034	GPL96	GSM36867	http://www.ncbi.nlm.nih.gov/geo/query/acc.cgi?acc=GSM36867	0	61	2		1	108	0
514	GSM36868	17	GSE2034	GPL96	GSM36868	http://www.ncbi.nlm.nih.gov/geo/query/acc.cgi?acc=GSM36868	0	61	1		3	120	0
515	GSM36869	17	GSE2034	GPL96	GSM36869	http://www.ncbi.nlm.nih.gov/geo/query/acc.cgi?acc=GSM36869	0	68	1		3	120	0
517	GSM36871	17	GSE2034	GPL96	GSM36871	http://www.ncbi.nlm.nih.gov/geo/query/acc.cgi?acc=GSM36871	0	44	2		3	84	0
519	GSM36873	17	GSE2034	GPL96	GSM36873	http://www.ncbi.nlm.nih.gov/geo/query/acc.cgi?acc=GSM36873	0	47	2		1	100	0
520	GSM36874	17	GSE2034	GPL96	GSM36874	http://www.ncbi.nlm.nih.gov/geo/query/acc.cgi?acc=GSM36874	0	44	1		1	30	1
523	GSM36877	17	GSE2034	GPL96	GSM36877	http://www.ncbi.nlm.nih.gov/geo/query/acc.cgi?acc=GSM36877	0	38	2		3	43	1
524	GSM36878	17	GSE2034	GPL96	GSM36878	http://www.ncbi.nlm.nih.gov/geo/query/acc.cgi?acc=GSM36878	0	79	2		3	98	0
526	GSM36880	17	GSE2034	GPL96	GSM36880	http://www.ncbi.nlm.nih.gov/geo/query/acc.cgi?acc=GSM36880	0	41	1		3	97	0
527	GSM36881	17	GSE2034	GPL96	GSM36881	http://www.ncbi.nlm.nih.gov/geo/query/acc.cgi?acc=GSM36881	0	53	1		1	11	1
528	GSM36882	17	GSE2034	GPL96	GSM36882	http://www.ncbi.nlm.nih.gov/geo/query/acc.cgi?acc=GSM36882	0	50	1		3	99	0
531	GSM36885	17	GSE2034	GPL96	GSM36885	http://www.ncbi.nlm.nih.gov/geo/query/acc.cgi?acc=GSM36885	0	46	1		1	40	1
532	GSM36886	17	GSE2034	GPL96	GSM36886	http://www.ncbi.nlm.nih.gov/geo/query/acc.cgi?acc=GSM36886	0	53	2		3	94	0
533	GSM36887	17	GSE2034	GPL96	GSM36887	http://www.ncbi.nlm.nih.gov/geo/query/acc.cgi?acc=GSM36887	0	64	1		1	108	0
534	GSM36888	17	GSE2034	GPL96	GSM36888	http://www.ncbi.nlm.nih.gov/geo/query/acc.cgi?acc=GSM36888	0	66	1		1	28	1
538	GSM36892	17	GSE2034	GPL96	GSM36892	http://www.ncbi.nlm.nih.gov/geo/query/acc.cgi?acc=GSM36892	0	63	1		3	110	0
539	GSM36893	17	GSE2034	GPL96	GSM36893	http://www.ncbi.nlm.nih.gov/geo/query/acc.cgi?acc=GSM36893	0	61	1		3	120	0
541	GSM36895	17	GSE2034	GPL96	GSM36895	http://www.ncbi.nlm.nih.gov/geo/query/acc.cgi?acc=GSM36895	0	73	1		2	96	0
542	GSM36896	17	GSE2034	GPL96	GSM36896	http://www.ncbi.nlm.nih.gov/geo/query/acc.cgi?acc=GSM36896	0	74	2		3	102	0
543	GSM36897	17	GSE2034	GPL96	GSM36897	http://www.ncbi.nlm.nih.gov/geo/query/acc.cgi?acc=GSM36897	0	46	2		3	25	1
544	GSM36898	17	GSE2034	GPL96	GSM36898	http://www.ncbi.nlm.nih.gov/geo/query/acc.cgi?acc=GSM36898	0	46	1		3	7	1
545	GSM36899	17	GSE2034	GPL96	GSM36899	http://www.ncbi.nlm.nih.gov/geo/query/acc.cgi?acc=GSM36899	0	71	2		1	120	0
549	GSM36903	17	GSE2034	GPL96	GSM36903	http://www.ncbi.nlm.nih.gov/geo/query/acc.cgi?acc=GSM36903	0	73	2		3	8	1
553	GSM36907	17	GSE2034	GPL96	GSM36907	http://www.ncbi.nlm.nih.gov/geo/query/acc.cgi?acc=GSM36907	0	62	2		3	86	0
554	GSM36908	17	GSE2034	GPL96	GSM36908	http://www.ncbi.nlm.nih.gov/geo/query/acc.cgi?acc=GSM36908	0	61	2		3	15	1
556	GSM36910	17	GSE2034	GPL96	GSM36910	http://www.ncbi.nlm.nih.gov/geo/query/acc.cgi?acc=GSM36910	0	59	2		3	120	0
557	GSM36911	17	GSE2034	GPL96	GSM36911	http://www.ncbi.nlm.nih.gov/geo/query/acc.cgi?acc=GSM36911	0	73	1		3	80	1
559	GSM36913	17	GSE2034	GPL96	GSM36913	http://www.ncbi.nlm.nih.gov/geo/query/acc.cgi?acc=GSM36913	0	65	1		3	109	0
560	GSM36914	17	GSE2034	GPL96	GSM36914	http://www.ncbi.nlm.nih.gov/geo/query/acc.cgi?acc=GSM36914	0	73	1		1	84	0
562	GSM36916	17	GSE2034	GPL96	GSM36916	http://www.ncbi.nlm.nih.gov/geo/query/acc.cgi?acc=GSM36916	0	53	1		1	120	0
563	GSM36917	17	GSE2034	GPL96	GSM36917	http://www.ncbi.nlm.nih.gov/geo/query/acc.cgi?acc=GSM36917	0	47	1		1	120	0
564	GSM36918	17	GSE2034	GPL96	GSM36918	http://www.ncbi.nlm.nih.gov/geo/query/acc.cgi?acc=GSM36918	0	54	1		3	11	1
565	GSM36919	17	GSE2034	GPL96	GSM36919	http://www.ncbi.nlm.nih.gov/geo/query/acc.cgi?acc=GSM36919	0	52	1		1	120	0
567	GSM36921	17	GSE2034	GPL96	GSM36921	http://www.ncbi.nlm.nih.gov/geo/query/acc.cgi?acc=GSM36921	0	68	2		3	108	0
568	GSM36922	17	GSE2034	GPL96	GSM36922	http://www.ncbi.nlm.nih.gov/geo/query/acc.cgi?acc=GSM36922	0	70	1		3	113	0
570	GSM36924	17	GSE2034	GPL96	GSM36924	http://www.ncbi.nlm.nih.gov/geo/query/acc.cgi?acc=GSM36924	0	43	2		1	29	1
571	GSM36925	17	GSE2034	GPL96	GSM36925	http://www.ncbi.nlm.nih.gov/geo/query/acc.cgi?acc=GSM36925	0	54	1		3	104	0
574	GSM36928	17	GSE2034	GPL96	GSM36928	http://www.ncbi.nlm.nih.gov/geo/query/acc.cgi?acc=GSM36928	0	47	1		3	23	1
578	GSM36932	17	GSE2034	GPL96	GSM36932	http://www.ncbi.nlm.nih.gov/geo/query/acc.cgi?acc=GSM36932	0	61	1		1	96	0
579	GSM36933	17	GSE2034	GPL96	GSM36933	http://www.ncbi.nlm.nih.gov/geo/query/acc.cgi?acc=GSM36933	0	60	2		3	110	0
582	GSM36936	17	GSE2034	GPL96	GSM36936	http://www.ncbi.nlm.nih.gov/geo/query/acc.cgi?acc=GSM36936	0	42	1		1	109	0
584	GSM36938	17	GSE2034	GPL96	GSM36938	http://www.ncbi.nlm.nih.gov/geo/query/acc.cgi?acc=GSM36938	0	47	1		3	108	0
585	GSM36939	17	GSE2034	GPL96	GSM36939	http://www.ncbi.nlm.nih.gov/geo/query/acc.cgi?acc=GSM36939	0	49	2		1	14	1
588	GSM36942	17	GSE2034	GPL96	GSM36942	http://www.ncbi.nlm.nih.gov/geo/query/acc.cgi?acc=GSM36942	0	37	2		3	120	0
589	GSM36943	17	GSE2034	GPL96	GSM36943	http://www.ncbi.nlm.nih.gov/geo/query/acc.cgi?acc=GSM36943	0	32	2		3	19	1
590	GSM36944	17	GSE2034	GPL96	GSM36944	http://www.ncbi.nlm.nih.gov/geo/query/acc.cgi?acc=GSM36944	0	49	2		3	112	0
591	GSM36945	17	GSE2034	GPL96	GSM36945	http://www.ncbi.nlm.nih.gov/geo/query/acc.cgi?acc=GSM36945	0	46	2		1	92	0
592	GSM36946	17	GSE2034	GPL96	GSM36946	http://www.ncbi.nlm.nih.gov/geo/query/acc.cgi?acc=GSM36946	0	55	1		3	26	1
593	GSM36947	17	GSE2034	GPL96	GSM36947	http://www.ncbi.nlm.nih.gov/geo/query/acc.cgi?acc=GSM36947	0	32	1		3	16	1
594	GSM36948	17	GSE2034	GPL96	GSM36948	http://www.ncbi.nlm.nih.gov/geo/query/acc.cgi?acc=GSM36948	0	72	2		1	87	0
596	GSM36950	17	GSE2034	GPL96	GSM36950	http://www.ncbi.nlm.nih.gov/geo/query/acc.cgi?acc=GSM36950	0	57	2		1	28	1
597	GSM36951	17	GSE2034	GPL96	GSM36951	http://www.ncbi.nlm.nih.gov/geo/query/acc.cgi?acc=GSM36951	0	66	2		3	104	0
600	GSM36954	17	GSE2034	GPL96	GSM36954	http://www.ncbi.nlm.nih.gov/geo/query/acc.cgi?acc=GSM36954	0	50	2		3	19	1
602	GSM36956	17	GSE2034	GPL96	GSM36956	http://www.ncbi.nlm.nih.gov/geo/query/acc.cgi?acc=GSM36956	0	69	2		3	32	1
604	GSM36958	17	GSE2034	GPL96	GSM36958	http://www.ncbi.nlm.nih.gov/geo/query/acc.cgi?acc=GSM36958	0	47	1		3	111	0
608	GSM36962	17	GSE2034	GPL96	GSM36962	http://www.ncbi.nlm.nih.gov/geo/query/acc.cgi?acc=GSM36962	0	67	2		1	114	0
611	GSM36965	17	GSE2034	GPL96	GSM36965	http://www.ncbi.nlm.nih.gov/geo/query/acc.cgi?acc=GSM36965	0	40	1		3	120	0
613	GSM36967	17	GSE2034	GPL96	GSM36967	http://www.ncbi.nlm.nih.gov/geo/query/acc.cgi?acc=GSM36967	0	63	1		3	15	1
616	GSM36970	17	GSE2034	GPL96	GSM36970	http://www.ncbi.nlm.nih.gov/geo/query/acc.cgi?acc=GSM36970	0	46	2		3	116	0
617	GSM36971	17	GSE2034	GPL96	GSM36971	http://www.ncbi.nlm.nih.gov/geo/query/acc.cgi?acc=GSM36971	0	37	2		1	19	1
618	GSM36972	17	GSE2034	GPL96	GSM36972	http://www.ncbi.nlm.nih.gov/geo/query/acc.cgi?acc=GSM36972	0	70	1		3	37	1
619	GSM36973	17	GSE2034	GPL96	GSM36973	http://www.ncbi.nlm.nih.gov/geo/query/acc.cgi?acc=GSM36973	0	74	2		3	25	1
620	GSM36974	17	GSE2034	GPL96	GSM36974	http://www.ncbi.nlm.nih.gov/geo/query/acc.cgi?acc=GSM36974	0	53	2		1	23	1
622	GSM36976	17	GSE2034	GPL96	GSM36976	http://www.ncbi.nlm.nih.gov/geo/query/acc.cgi?acc=GSM36976	0	59	2		3	38	1
625	GSM36979	17	GSE2034	GPL96	GSM36979	http://www.ncbi.nlm.nih.gov/geo/query/acc.cgi?acc=GSM36979	0	63	2		3	107	0
626	GSM36980	17	GSE2034	GPL96	GSM36980	http://www.ncbi.nlm.nih.gov/geo/query/acc.cgi?acc=GSM36980	0	68	1		2	120	0
628	GSM36982	17	GSE2034	GPL96	GSM36982	http://www.ncbi.nlm.nih.gov/geo/query/acc.cgi?acc=GSM36982	0	44	1		3	92	0
629	GSM36983	17	GSE2034	GPL96	GSM36983	http://www.ncbi.nlm.nih.gov/geo/query/acc.cgi?acc=GSM36983	0	38	1		3	75	1
630	GSM36984	17	GSE2034	GPL96	GSM36984	http://www.ncbi.nlm.nih.gov/geo/query/acc.cgi?acc=GSM36984	0	73	2		3	120	0
631	GSM36985	17	GSE2034	GPL96	GSM36985	http://www.ncbi.nlm.nih.gov/geo/query/acc.cgi?acc=GSM36985	0	75	2		1	55	1
632	GSM36986	17	GSE2034	GPL96	GSM36986	http://www.ncbi.nlm.nih.gov/geo/query/acc.cgi?acc=GSM36986	0	52	1		3	77	1
633	GSM36987	17	GSE2034	GPL96	GSM36987	http://www.ncbi.nlm.nih.gov/geo/query/acc.cgi?acc=GSM36987	0	52	1		3	97	0
634	GSM36988	17	GSE2034	GPL96	GSM36988	http://www.ncbi.nlm.nih.gov/geo/query/acc.cgi?acc=GSM36988	0	58	1		3	96	0
635	GSM36989	17	GSE2034	GPL96	GSM36989	http://www.ncbi.nlm.nih.gov/geo/query/acc.cgi?acc=GSM36989	0	29	2		1	11	1
636	GSM36990	17	GSE2034	GPL96	GSM36990	http://www.ncbi.nlm.nih.gov/geo/query/acc.cgi?acc=GSM36990	0	47	1		3	120	0
639	GSM36993	17	GSE2034	GPL96	GSM36993	http://www.ncbi.nlm.nih.gov/geo/query/acc.cgi?acc=GSM36993	0	55	1		3	98	0
640	GSM36994	17	GSE2034	GPL96	GSM36994	http://www.ncbi.nlm.nih.gov/geo/query/acc.cgi?acc=GSM36994	0	51	2		1	2	1
643	GSM36997	17	GSE2034	GPL96	GSM36997	http://www.ncbi.nlm.nih.gov/geo/query/acc.cgi?acc=GSM36997	0	49	1		3	44	1
644	GSM36998	17	GSE2034	GPL96	GSM36998	http://www.ncbi.nlm.nih.gov/geo/query/acc.cgi?acc=GSM36998	0	37	2		1	5	1
645	GSM36999	17	GSE2034	GPL96	GSM36999	http://www.ncbi.nlm.nih.gov/geo/query/acc.cgi?acc=GSM36999	0	43	1		1	37	1
646	GSM37000	17	GSE2034	GPL96	GSM37000	http://www.ncbi.nlm.nih.gov/geo/query/acc.cgi?acc=GSM37000	0	50	1		3	120	0
649	GSM37003	17	GSE2034	GPL96	GSM37003	http://www.ncbi.nlm.nih.gov/geo/query/acc.cgi?acc=GSM37003	0	41	1		3	19	1
650	GSM37004	17	GSE2034	GPL96	GSM37004	http://www.ncbi.nlm.nih.gov/geo/query/acc.cgi?acc=GSM37004	0	71	1		3	35	1
651	GSM37005	17	GSE2034	GPL96	GSM37005	http://www.ncbi.nlm.nih.gov/geo/query/acc.cgi?acc=GSM37005	0	60	2		3	56	1
652	GSM37006	17	GSE2034	GPL96	GSM37006	http://www.ncbi.nlm.nih.gov/geo/query/acc.cgi?acc=GSM37006	0	40	2		1	71	1
653	GSM37007	17	GSE2034	GPL96	GSM37007	http://www.ncbi.nlm.nih.gov/geo/query/acc.cgi?acc=GSM37007	0	62	1		3	59	1
654	GSM37008	17	GSE2034	GPL96	GSM37008	http://www.ncbi.nlm.nih.gov/geo/query/acc.cgi?acc=GSM37008	0	52	2		3	70	1
655	GSM37009	17	GSE2034	GPL96	GSM37009	http://www.ncbi.nlm.nih.gov/geo/query/acc.cgi?acc=GSM37009	0	61	1		3	120	0
656	GSM37010	17	GSE2034	GPL96	GSM37010	http://www.ncbi.nlm.nih.gov/geo/query/acc.cgi?acc=GSM37010	0	55	1		3	101	0
657	GSM37011	17	GSE2034	GPL96	GSM37011	http://www.ncbi.nlm.nih.gov/geo/query/acc.cgi?acc=GSM37011	0	69	1		3	60	1
658	GSM37012	17	GSE2034	GPL96	GSM37012	http://www.ncbi.nlm.nih.gov/geo/query/acc.cgi?acc=GSM37012	0	48	2		3	120	0
659	GSM37013	17	GSE2034	GPL96	GSM37013	http://www.ncbi.nlm.nih.gov/geo/query/acc.cgi?acc=GSM37013	0	78	1		3	66	1
660	GSM37014	17	GSE2034	GPL96	GSM37014	http://www.ncbi.nlm.nih.gov/geo/query/acc.cgi?acc=GSM37014	0	63	2		3	120	0
661	GSM37015	17	GSE2034	GPL96	GSM37015	http://www.ncbi.nlm.nih.gov/geo/query/acc.cgi?acc=GSM37015	0	46	1		3	120	0
664	GSM37018	17	GSE2034	GPL96	GSM37018	http://www.ncbi.nlm.nih.gov/geo/query/acc.cgi?acc=GSM37018	0	55	1		3	20	1
670	GSM37024	17	GSE2034	GPL96	GSM37024	http://www.ncbi.nlm.nih.gov/geo/query/acc.cgi?acc=GSM37024	0	61	1		1	95	0
672	GSM37026	17	GSE2034	GPL96	GSM37026	http://www.ncbi.nlm.nih.gov/geo/query/acc.cgi?acc=GSM37026	0	40	2		1	36	1
673	GSM37027	17	GSE2034	GPL96	GSM37027	http://www.ncbi.nlm.nih.gov/geo/query/acc.cgi?acc=GSM37027	0	56	2		3	17	1
674	GSM37028	17	GSE2034	GPL96	GSM37028	http://www.ncbi.nlm.nih.gov/geo/query/acc.cgi?acc=GSM37028	0	58	1		1	39	1
675	GSM37029	17	GSE2034	GPL96	GSM37029	http://www.ncbi.nlm.nih.gov/geo/query/acc.cgi?acc=GSM37029	0	60	1		3	47	1
676	GSM37030	17	GSE2034	GPL96	GSM37030	http://www.ncbi.nlm.nih.gov/geo/query/acc.cgi?acc=GSM37030	0	55	1		3	44	1
678	GSM37032	17	GSE2034	GPL96	GSM37032	http://www.ncbi.nlm.nih.gov/geo/query/acc.cgi?acc=GSM37032	0	51	1		3	86	0
683	GSM37037	17	GSE2034	GPL96	GSM37037	http://www.ncbi.nlm.nih.gov/geo/query/acc.cgi?acc=GSM37037	0	43	2		3	19	1
684	GSM37038	17	GSE2034	GPL96	GSM37038	http://www.ncbi.nlm.nih.gov/geo/query/acc.cgi?acc=GSM37038	0	66	1		3	60	1
685	GSM37039	17	GSE2034	GPL96	GSM37039	http://www.ncbi.nlm.nih.gov/geo/query/acc.cgi?acc=GSM37039	0	67	1		3	48	1
687	GSM37041	17	GSE2034	GPL96	GSM37041	http://www.ncbi.nlm.nih.gov/geo/query/acc.cgi?acc=GSM37041	0	47	2		3	9	1
692	GSM37046	17	GSE2034	GPL96	GSM37046	http://www.ncbi.nlm.nih.gov/geo/query/acc.cgi?acc=GSM37046	0	71	2		1	86	0
702	GSM37056	17	GSE2034	GPL96	GSM37056	http://www.ncbi.nlm.nih.gov/geo/query/acc.cgi?acc=GSM37056	0	48	1		3	82	0
703	GSM37057	17	GSE2034	GPL96	GSM37057	http://www.ncbi.nlm.nih.gov/geo/query/acc.cgi?acc=GSM37057	0	55	2		3	59	0
704	GSM37058	17	GSE2034	GPL96	GSM37058	http://www.ncbi.nlm.nih.gov/geo/query/acc.cgi?acc=GSM37058	0	51	1		3	64	1
705	GSM37059	17	GSE2034	GPL96	GSM37059	http://www.ncbi.nlm.nih.gov/geo/query/acc.cgi?acc=GSM37059	0	64	1		1	83	0
707	GSM37061	17	GSE2034	GPL96	GSM37061	http://www.ncbi.nlm.nih.gov/geo/query/acc.cgi?acc=GSM37061	0	40	1		2	105	0
708	GSM37062	17	GSE2034	GPL96	GSM37062	http://www.ncbi.nlm.nih.gov/geo/query/acc.cgi?acc=GSM37062	0	47	1		3	54	0
711	BC1434	4	GSE46184	GPL96	GSM1125785	http://www.ncbi.nlm.nih.gov/geo/query/acc.cgi?acc=GSM1125785	0	51	1	1	2	120	0
717	BC1662	4	GSE46184	GPL96	GSM1125788	http://www.ncbi.nlm.nih.gov/geo/query/acc.cgi?acc=GSM1125788	1	64	2	1	3	120	0
722	BC1667	4	GSE46184	GPL96	GSM1125791	http://www.ncbi.nlm.nih.gov/geo/query/acc.cgi?acc=GSM1125791	0	57	1	1	2	52	0
724	BC1669	4	GSE46184	GPL96	GSM1125792	http://www.ncbi.nlm.nih.gov/geo/query/acc.cgi?acc=GSM1125792	0	52	2	1	3	120	0
725	BC1670	4	GSE46184	GPL96	GSM1125793	http://www.ncbi.nlm.nih.gov/geo/query/acc.cgi?acc=GSM1125793	0	53	1	1	3	120	0
726	BC1671	4	GSE46184	GPL96	GSM1125794	http://www.ncbi.nlm.nih.gov/geo/query/acc.cgi?acc=GSM1125794	0	37	1	1	2	120	0
727	BC1672	4	GSE46184	GPL96	GSM1125795	http://www.ncbi.nlm.nih.gov/geo/query/acc.cgi?acc=GSM1125795	1	42	1	1	3	65	1
728	BC1673	4	GSE46184	GPL96	GSM1125796	http://www.ncbi.nlm.nih.gov/geo/query/acc.cgi?acc=GSM1125796	0	32	1	1	3	86	1
736	BC1683	4	GSE46184	GPL96	GSM1125799	http://www.ncbi.nlm.nih.gov/geo/query/acc.cgi?acc=GSM1125799	0	58	2	2	2	120	0
737	BC1685	4	GSE46184	GPL96	GSM1125800	http://www.ncbi.nlm.nih.gov/geo/query/acc.cgi?acc=GSM1125800	1	49	2	1	3	52	1
739	BC1687	4	GSE46184	GPL96	GSM1125801	http://www.ncbi.nlm.nih.gov/geo/query/acc.cgi?acc=GSM1125801	1	45	1	2	2	90	0
743	BC1698	4	GSE46184	GPL96	GSM1125802	http://www.ncbi.nlm.nih.gov/geo/query/acc.cgi?acc=GSM1125802	1	43	2	2	2	70	0
744	BC1699	4	GSE46184	GPL96	GSM1125803	http://www.ncbi.nlm.nih.gov/geo/query/acc.cgi?acc=GSM1125803	1	58	2	1	2	85	1
749	BC1704	4	GSE46184	GPL96	GSM1125805	http://www.ncbi.nlm.nih.gov/geo/query/acc.cgi?acc=GSM1125805	0	47	1	1	2	69	0
750	BC1713	4	GSE46184	GPL96	GSM1125806	http://www.ncbi.nlm.nih.gov/geo/query/acc.cgi?acc=GSM1125806	0	73	1	4	2	39	0
754	BC1721	4	GSE46184	GPL96	GSM1125807	http://www.ncbi.nlm.nih.gov/geo/query/acc.cgi?acc=GSM1125807	0	45	1	1	2	120	0
755	BC1722	4	GSE46184	GPL96	GSM1125808	http://www.ncbi.nlm.nih.gov/geo/query/acc.cgi?acc=GSM1125808	1	49	2	1	2	30	1
763	BC1787	4	GSE46184	GPL96	GSM1125811	http://www.ncbi.nlm.nih.gov/geo/query/acc.cgi?acc=GSM1125811	0	46	1	1	2	120	0
764	BC1788	4	GSE46184	GPL96	GSM1125812	http://www.ncbi.nlm.nih.gov/geo/query/acc.cgi?acc=GSM1125812	0	49	2	NA	2	112	0
769	BC1794	4	GSE46184	GPL96	GSM1125813	http://www.ncbi.nlm.nih.gov/geo/query/acc.cgi?acc=GSM1125813	0	48	2	1	2	120	0
770	BC1796	4	GSE46184	GPL96	GSM1125814	http://www.ncbi.nlm.nih.gov/geo/query/acc.cgi?acc=GSM1125814	0	41	2	1	3	120	0
772	BC1804	4	GSE46184	GPL96	GSM1125815	http://www.ncbi.nlm.nih.gov/geo/query/acc.cgi?acc=GSM1125815	0	58	2	1	2	120	0
773	BC1805	4	GSE46184	GPL96	GSM1125816	http://www.ncbi.nlm.nih.gov/geo/query/acc.cgi?acc=GSM1125816	0	65	1	1	2	120	0
774	BC1806	4	GSE46184	GPL96	GSM1125817	http://www.ncbi.nlm.nih.gov/geo/query/acc.cgi?acc=GSM1125817	0	50	2	1	3	69	1
775	BC1807	4	GSE46184	GPL96	GSM1125818	http://www.ncbi.nlm.nih.gov/geo/query/acc.cgi?acc=GSM1125818	0	34	2	1	2	120	0
776	BC1808	4	GSE46184	GPL96	GSM1125819	http://www.ncbi.nlm.nih.gov/geo/query/acc.cgi?acc=GSM1125819	0	63	1	NA	2	120	0
778	BC1810	4	GSE46184	GPL96	GSM1125821	http://www.ncbi.nlm.nih.gov/geo/query/acc.cgi?acc=GSM1125821	1	64	2	2	3	120	0
780	BC1813	4	GSE46184	GPL96	GSM1125823	http://www.ncbi.nlm.nih.gov/geo/query/acc.cgi?acc=GSM1125823	0	50	2	1	2	120	0
781	BC1814	4	GSE46184	GPL96	GSM1125824	http://www.ncbi.nlm.nih.gov/geo/query/acc.cgi?acc=GSM1125824	1	61	2	1	3	120	0
783	BC1816	4	GSE46184	GPL96	GSM1125826	http://www.ncbi.nlm.nih.gov/geo/query/acc.cgi?acc=GSM1125826	1	46	2	2	2	96	0
784	BC1818	4	GSE46184	GPL96	GSM1125827	http://www.ncbi.nlm.nih.gov/geo/query/acc.cgi?acc=GSM1125827	1	63	2	1	3	73	1
785	BC1819	4	GSE46184	GPL96	GSM1125828	http://www.ncbi.nlm.nih.gov/geo/query/acc.cgi?acc=GSM1125828	0	43	2	1	2	118	0
786	BC1820	4	GSE46184	GPL96	GSM1125829	http://www.ncbi.nlm.nih.gov/geo/query/acc.cgi?acc=GSM1125829	0	50	2	1	2	120	0
788	BC1823	4	GSE46184	GPL96	GSM1125830	http://www.ncbi.nlm.nih.gov/geo/query/acc.cgi?acc=GSM1125830	0	56	2	2	2	120	0
789	BC1824	4	GSE46184	GPL96	GSM1125831	http://www.ncbi.nlm.nih.gov/geo/query/acc.cgi?acc=GSM1125831	1	53	1	2	2	120	0
791	BC1826	4	GSE46184	GPL96	GSM1125832	http://www.ncbi.nlm.nih.gov/geo/query/acc.cgi?acc=GSM1125832	0	62	2	4	3	115	0
792	BC1827	4	GSE46184	GPL96	GSM1125833	http://www.ncbi.nlm.nih.gov/geo/query/acc.cgi?acc=GSM1125833	0	70	2	1	3	120	0
793	BC1828	4	GSE46184	GPL96	GSM1125834	http://www.ncbi.nlm.nih.gov/geo/query/acc.cgi?acc=GSM1125834	0	61	2	2	2	117	0
795	BC1830	4	GSE46184	GPL96	GSM1125835	http://www.ncbi.nlm.nih.gov/geo/query/acc.cgi?acc=GSM1125835	1	67	2	1	3	120	0
796	BC1831	4	GSE46184	GPL96	GSM1125836	http://www.ncbi.nlm.nih.gov/geo/query/acc.cgi?acc=GSM1125836	1	49	2	2	3	120	0
802	BC1916	4	GSE46184	GPL96	GSM1125840	http://www.ncbi.nlm.nih.gov/geo/query/acc.cgi?acc=GSM1125840	1	61	2	1	3	18	1
803	BC1917	4	GSE46184	GPL96	GSM1125841	http://www.ncbi.nlm.nih.gov/geo/query/acc.cgi?acc=GSM1125841	1	48	2	1	2	42	1
804	BC1918wdh	4	GSE46184	GPL96	GSM1125842	http://www.ncbi.nlm.nih.gov/geo/query/acc.cgi?acc=GSM1125842	0	29	2	1	3	17	1
809	BC5001	1	GSE26971	GPL96	GSM663775	http://www.ncbi.nlm.nih.gov/geo/query/acc.cgi?acc=GSM663775	0	55	2	1	2	120	0
812	BC5004	1	GSE26971	GPL96	GSM663776	http://www.ncbi.nlm.nih.gov/geo/query/acc.cgi?acc=GSM663776	0	75	2	1	3	120	0
813	BC5005	1	GSE26971	GPL96	GSM663777	http://www.ncbi.nlm.nih.gov/geo/query/acc.cgi?acc=GSM663777	0	64	2	1	2	50	1
815	BC5007	1	GSE26971	GPL96	GSM663779	http://www.ncbi.nlm.nih.gov/geo/query/acc.cgi?acc=GSM663779	0	53	2	1	1	120	0
816	BC5008	1	GSE26971	GPL96	GSM663780	http://www.ncbi.nlm.nih.gov/geo/query/acc.cgi?acc=GSM663780	0	55	1		1	120	0
817	BC5009	1	GSE26971	GPL96	GSM663781	http://www.ncbi.nlm.nih.gov/geo/query/acc.cgi?acc=GSM663781	0	55	2		2	120	0
818	BC5011	1	GSE26971	GPL96	GSM663782	http://www.ncbi.nlm.nih.gov/geo/query/acc.cgi?acc=GSM663782	0	52	2	1	3	120	0
820	BC5013	1	GSE26971	GPL96	GSM663783	http://www.ncbi.nlm.nih.gov/geo/query/acc.cgi?acc=GSM663783	0	60	2	2	1	120	0
821	BC5014	1	GSE26971	GPL96	GSM663784	http://www.ncbi.nlm.nih.gov/geo/query/acc.cgi?acc=GSM663784	0	81	2		1	5	1
822	BC5015	1	GSE26971	GPL96	GSM663785	http://www.ncbi.nlm.nih.gov/geo/query/acc.cgi?acc=GSM663785	0	65	2	1	3	120	0
823	BC5016	1	GSE26971	GPL96	GSM663786	http://www.ncbi.nlm.nih.gov/geo/query/acc.cgi?acc=GSM663786	0	69	2	1	2	120	0
824	BC5017	1	GSE26971	GPL96	GSM663787	http://www.ncbi.nlm.nih.gov/geo/query/acc.cgi?acc=GSM663787	0	50	2		2	120	0
825	BC5018	1	GSE26971	GPL96	GSM663788	http://www.ncbi.nlm.nih.gov/geo/query/acc.cgi?acc=GSM663788	0	56	2	2	2	59	1
826	BC5019	1	GSE26971	GPL96	GSM663789	http://www.ncbi.nlm.nih.gov/geo/query/acc.cgi?acc=GSM663789	0	60	2	2	3	120	0
827	BC5020	1	GSE26971	GPL96	GSM663790	http://www.ncbi.nlm.nih.gov/geo/query/acc.cgi?acc=GSM663790	0	58	2	2	2	120	0
828	BC5021	1	GSE26971	GPL96	GSM663791	http://www.ncbi.nlm.nih.gov/geo/query/acc.cgi?acc=GSM663791	0	71	1	4	1	38	0
829	BC5022	1	GSE26971	GPL96	GSM663792	http://www.ncbi.nlm.nih.gov/geo/query/acc.cgi?acc=GSM663792	0	73	2	2	2	9.4	0
830	BC5024	1	GSE26971	GPL96	GSM663793	http://www.ncbi.nlm.nih.gov/geo/query/acc.cgi?acc=GSM663793	0	55	2	1	3	120	0
832	BC5026	1	GSE26971	GPL96	GSM663794	http://www.ncbi.nlm.nih.gov/geo/query/acc.cgi?acc=GSM663794	0	56	2	1	3	120	0
833	BC5027	1	GSE26971	GPL96	GSM663795	http://www.ncbi.nlm.nih.gov/geo/query/acc.cgi?acc=GSM663795	0	56	2	1	2	120	0
834	BC5028	1	GSE26971	GPL96	GSM663796	http://www.ncbi.nlm.nih.gov/geo/query/acc.cgi?acc=GSM663796	0	58	2	1	3	100	1
835	BC5029	1	GSE26971	GPL96	GSM663797	http://www.ncbi.nlm.nih.gov/geo/query/acc.cgi?acc=GSM663797	0	56	2	1	3	120	0
836	BC5031	1	GSE46184	GPL96	GSM1125847	http://www.ncbi.nlm.nih.gov/geo/query/acc.cgi?acc=GSM1125847	0	61	2	1	3	43	1
837	BC5034	1	GSE26971	GPL96	GSM663798	http://www.ncbi.nlm.nih.gov/geo/query/acc.cgi?acc=GSM663798	0	51	2		3	120	0
838	BC5035	1	GSE26971	GPL96	GSM663799	http://www.ncbi.nlm.nih.gov/geo/query/acc.cgi?acc=GSM663799	0	60	2	1	2	120	0
839	BC5036	1	GSE26971	GPL96	GSM663800	http://www.ncbi.nlm.nih.gov/geo/query/acc.cgi?acc=GSM663800	0	57	1	1	2	120	0
840	BC5037	1	GSE26971	GPL96	GSM663801	http://www.ncbi.nlm.nih.gov/geo/query/acc.cgi?acc=GSM663801	0	73	2	4	3	66	1
841	BC5038	1	GSE26971	GPL96	GSM663802	http://www.ncbi.nlm.nih.gov/geo/query/acc.cgi?acc=GSM663802	0	64	2	1	3	21	1
842	BC5039	1	GSE26971	GPL96	GSM663803	http://www.ncbi.nlm.nih.gov/geo/query/acc.cgi?acc=GSM663803	0	61	2	2	1	95	0
843	BC5040	1	GSE26971	GPL96	GSM663804	http://www.ncbi.nlm.nih.gov/geo/query/acc.cgi?acc=GSM663804	0	62	1		1	120	0
844	Bc5042	1	GSE26971	GPL96	GSM663805	http://www.ncbi.nlm.nih.gov/geo/query/acc.cgi?acc=GSM663805	0	56	2		3	64	1
845	BC5043	1	GSE26971	GPL96	GSM663806	http://www.ncbi.nlm.nih.gov/geo/query/acc.cgi?acc=GSM663806	0	69	2		2	120	0
846	BC5044	1	GSE26971	GPL96	GSM663807	http://www.ncbi.nlm.nih.gov/geo/query/acc.cgi?acc=GSM663807	0	59	2	1	2	120	0
847	BC5048	1	GSE26971	GPL96	GSM663808	http://www.ncbi.nlm.nih.gov/geo/query/acc.cgi?acc=GSM663808	0	78	2	1	2	120	0
849	BC5050	1	GSE26971	GPL96	GSM663810	http://www.ncbi.nlm.nih.gov/geo/query/acc.cgi?acc=GSM663810	0	50	1		3	120	0
851	Bc5052	1	GSE26971	GPL96	GSM663811	http://www.ncbi.nlm.nih.gov/geo/query/acc.cgi?acc=GSM663811	0	62	2		3	30	0
852	Bc5053	1	GSE26971	GPL96	GSM663812	http://www.ncbi.nlm.nih.gov/geo/query/acc.cgi?acc=GSM663812	0	55	2	4	3	44	1
853	BC5054	1	GSE26971	GPL96	GSM663813	http://www.ncbi.nlm.nih.gov/geo/query/acc.cgi?acc=GSM663813	0	54	2	NA	2	22	1
854	BC5055	1	GSE26971	GPL96	GSM663814	http://www.ncbi.nlm.nih.gov/geo/query/acc.cgi?acc=GSM663814	0	56	1	1	2	120	0
855	BC5056	1	GSE46184	GPL96	GSM1125848	http://www.ncbi.nlm.nih.gov/geo/query/acc.cgi?acc=GSM1125848	0	57	2	1	2	120	0
856	BC5057	1	GSE26971	GPL96	GSM663815	http://www.ncbi.nlm.nih.gov/geo/query/acc.cgi?acc=GSM663815	0	75	2		1	20	0
857	BC5058	1	GSE26971	GPL96	GSM663816	http://www.ncbi.nlm.nih.gov/geo/query/acc.cgi?acc=GSM663816	0	67	2	1	3	109	0
858	BC5059	1	GSE26971	GPL96	GSM663817	http://www.ncbi.nlm.nih.gov/geo/query/acc.cgi?acc=GSM663817	0	58	1		2	120	0
859	BC5062	1	GSE26971	GPL96	GSM663818	http://www.ncbi.nlm.nih.gov/geo/query/acc.cgi?acc=GSM663818	0	75	2		1	86	0
860	BC5063	1	GSE26971	GPL96	GSM663819	http://www.ncbi.nlm.nih.gov/geo/query/acc.cgi?acc=GSM663819	0	62	2	2	2	120	0
861	BC5064	1	GSE26971	GPL96	GSM663820	http://www.ncbi.nlm.nih.gov/geo/query/acc.cgi?acc=GSM663820	0	76	2	2	3	85	0
862	BC5065	1	GSE26971	GPL96	GSM663821	http://www.ncbi.nlm.nih.gov/geo/query/acc.cgi?acc=GSM663821	0	61	2	1	1	78	1
863	BC5067	1	GSE46184	GPL96	GSM1125849	http://www.ncbi.nlm.nih.gov/geo/query/acc.cgi?acc=GSM1125849	0	66	2	2	2	59	1
864	BC5068	1	GSE26971	GPL96	GSM663822	http://www.ncbi.nlm.nih.gov/geo/query/acc.cgi?acc=GSM663822	0	63	2	2	2	67	1
865	BC5071	1	GSE26971	GPL96	GSM663823	http://www.ncbi.nlm.nih.gov/geo/query/acc.cgi?acc=GSM663823	0	65	2	2	2	120	0
868	BC5074	1	GSE26971	GPL96	GSM663826	http://www.ncbi.nlm.nih.gov/geo/query/acc.cgi?acc=GSM663826	0	61	1	1	1	120	0
869	BC5075	1	GSE26971	GPL96	GSM663827	http://www.ncbi.nlm.nih.gov/geo/query/acc.cgi?acc=GSM663827	0	64	2	1	2	120	0
870	BC5076	1	GSE26971	GPL96	GSM663828	http://www.ncbi.nlm.nih.gov/geo/query/acc.cgi?acc=GSM663828	0	79	2	2	3	66	0
871	BC5077	1	GSE26971	GPL96	GSM663829	http://www.ncbi.nlm.nih.gov/geo/query/acc.cgi?acc=GSM663829	0	55	2		3	58.9	1
872	BC5079	1	GSE26971	GPL96	GSM663830	http://www.ncbi.nlm.nih.gov/geo/query/acc.cgi?acc=GSM663830	0	54	2		2	22.5	1
873	BC5082	1	GSE26971	GPL96	GSM663831	http://www.ncbi.nlm.nih.gov/geo/query/acc.cgi?acc=GSM663831		69	1		3	21	1
874	BC5083	1	GSE26971	GPL96	GSM663832	http://www.ncbi.nlm.nih.gov/geo/query/acc.cgi?acc=GSM663832	0	67	1	3	2	30	1
875	BC5084	1	GSE26971	GPL96	GSM663833	http://www.ncbi.nlm.nih.gov/geo/query/acc.cgi?acc=GSM663833		85	2		2	97	0
876	BC5089	1	GSE26971	GPL96	GSM663834	http://www.ncbi.nlm.nih.gov/geo/query/acc.cgi?acc=GSM663834	0	75	1	4	1	120	0
877	BC5091	1	GSE26971	GPL96	GSM663835	http://www.ncbi.nlm.nih.gov/geo/query/acc.cgi?acc=GSM663835	1	51	1	4	1	115	0
880	BC5101	1	GSE26971	GPL96	GSM663836	http://www.ncbi.nlm.nih.gov/geo/query/acc.cgi?acc=GSM663836	1	68	1	4	3	120	0
883	BC5105	1	GSE26971	GPL96	GSM663837	http://www.ncbi.nlm.nih.gov/geo/query/acc.cgi?acc=GSM663837	1	75	1	4	2	120	0
884	BC5106	1	GSE46184	GPL96	GSM1125851	http://www.ncbi.nlm.nih.gov/geo/query/acc.cgi?acc=GSM1125851	0	59	2	2	2	117.3	0
886	BC5109	1	GSE26971	GPL96	GSM663838	http://www.ncbi.nlm.nih.gov/geo/query/acc.cgi?acc=GSM663838	0	45	1	1	3	39.4	1
887	BC5110	1	GSE26971	GPL96	GSM663839	http://www.ncbi.nlm.nih.gov/geo/query/acc.cgi?acc=GSM663839	0	66	2	2	1	118	1
888	BC5111	1	GSE26971	GPL96	GSM663840	http://www.ncbi.nlm.nih.gov/geo/query/acc.cgi?acc=GSM663840	1	83	1	1	2	16	1
890	BC5113	1	GSE26971	GPL96	GSM663842	http://www.ncbi.nlm.nih.gov/geo/query/acc.cgi?acc=GSM663842	1	94	2	1	3	18.7	0
892	BC5115	1	GSE26971	GPL96	GSM663843	http://www.ncbi.nlm.nih.gov/geo/query/acc.cgi?acc=GSM663843	0	79	2	1	2	24.4	0
894	BC5117	1	GSE26971	GPL96	GSM663844	http://www.ncbi.nlm.nih.gov/geo/query/acc.cgi?acc=GSM663844	0	50	1		1	120	0
896	BC5120	1	GSE26971	GPL96	GSM663845	http://www.ncbi.nlm.nih.gov/geo/query/acc.cgi?acc=GSM663845	1	56	2	1	1	120	0
897	BC5121	1	GSE26971	GPL96	GSM663846	http://www.ncbi.nlm.nih.gov/geo/query/acc.cgi?acc=GSM663846	1	68	1	1	2	35	1
906	BC5131	1	GSE26971	GPL96	GSM663850	http://www.ncbi.nlm.nih.gov/geo/query/acc.cgi?acc=GSM663850	0	52	2	2	2	75	1
908	BC5134	1	GSE26971	GPL96	GSM663851	http://www.ncbi.nlm.nih.gov/geo/query/acc.cgi?acc=GSM663851	0	67	2	2	2	27.1	1
912	BC5305	1	GSE26971	GPL96	GSM663855	http://www.ncbi.nlm.nih.gov/geo/query/acc.cgi?acc=GSM663855	1	87	1		2	0.5	0
913	BC5306	1	GSE26971	GPL96	GSM663856	http://www.ncbi.nlm.nih.gov/geo/query/acc.cgi?acc=GSM663856	1	53	1		2	57.9	1
914	BC5307	1	GSE26971	GPL96	GSM663857	http://www.ncbi.nlm.nih.gov/geo/query/acc.cgi?acc=GSM663857	1	62	2		2	4.4	1
915	BC5308	1	GSE26971	GPL96	GSM663858	http://www.ncbi.nlm.nih.gov/geo/query/acc.cgi?acc=GSM663858	1	66	2		3	21.7973	0
917	BC5311	1	GSE26971	GPL96	GSM663860	http://www.ncbi.nlm.nih.gov/geo/query/acc.cgi?acc=GSM663860	1	69	2		2	52.6	1
918	BC5312	1	GSE26971	GPL96	GSM663861	http://www.ncbi.nlm.nih.gov/geo/query/acc.cgi?acc=GSM663861	1	78	2		2	12.6	1
919	BC5313	1	GSE26971	GPL96	GSM663862	http://www.ncbi.nlm.nih.gov/geo/query/acc.cgi?acc=GSM663862	1	81	2		1	43.1	0
920	BC5314	1	GSE26971	GPL96	GSM663863	http://www.ncbi.nlm.nih.gov/geo/query/acc.cgi?acc=GSM663863	1	59	2		3	12.7	1
921	BC5315	1	GSE26971	GPL96	GSM663864	http://www.ncbi.nlm.nih.gov/geo/query/acc.cgi?acc=GSM663864	1	70	2		2	12	1
925	BC5320	1	GSE26971	GPL96	GSM663869	http://www.ncbi.nlm.nih.gov/geo/query/acc.cgi?acc=GSM663869	1	71	2		2	0.5	0
926	BC5323	1	GSE26971	GPL96	GSM663870	http://www.ncbi.nlm.nih.gov/geo/query/acc.cgi?acc=GSM663870	1	71	2		2	69.7	1
928	BC5339	1	GSE26971	GPL96	GSM663883	http://www.ncbi.nlm.nih.gov/geo/query/acc.cgi?acc=GSM663883	1	74	1		2	10	0
930	BC5346	1	GSE26971	GPL96	GSM663889	http://www.ncbi.nlm.nih.gov/geo/query/acc.cgi?acc=GSM663889	1	80	2		2	40	0
931	BC5348	1	GSE26971	GPL96	GSM663891	http://www.ncbi.nlm.nih.gov/geo/query/acc.cgi?acc=GSM663891	0	63	2		2	86	0
932	BC5349	1	GSE26971	GPL96	GSM663892	http://www.ncbi.nlm.nih.gov/geo/query/acc.cgi?acc=GSM663892	0	73	1		2	84	0
933	BC5352	1	GSE26971	GPL96	GSM663895	http://www.ncbi.nlm.nih.gov/geo/query/acc.cgi?acc=GSM663895	1	57	1		2	71	0
934	BC5354	1	GSE26971	GPL96	GSM663897	http://www.ncbi.nlm.nih.gov/geo/query/acc.cgi?acc=GSM663897	0	72	2		1	78	1
935	BC5355	1	GSE26971	GPL96	GSM663898	http://www.ncbi.nlm.nih.gov/geo/query/acc.cgi?acc=GSM663898	1	69	1		2	120	0
937	BC5357	1	GSE26971	GPL96	GSM663900	http://www.ncbi.nlm.nih.gov/geo/query/acc.cgi?acc=GSM663900	1	65	1		2	31	1
938	BC5360	1	GSE26971	GPL96	GSM663903	http://www.ncbi.nlm.nih.gov/geo/query/acc.cgi?acc=GSM663903		73	2		3	19	0
939	BC5365	1	GSE26971	GPL96	GSM663906	http://www.ncbi.nlm.nih.gov/geo/query/acc.cgi?acc=GSM663906	1	59	1		2	120	0
941	BC5367	1	GSE26971	GPL96	GSM663908	http://www.ncbi.nlm.nih.gov/geo/query/acc.cgi?acc=GSM663908	1	84	2		2	38	0
942	BC5370	1	GSE26971	GPL96	GSM663911	http://www.ncbi.nlm.nih.gov/geo/query/acc.cgi?acc=GSM663911	1	71	1		2	120	0
943	BC5372	1	GSE26971	GPL96	GSM663913	http://www.ncbi.nlm.nih.gov/geo/query/acc.cgi?acc=GSM663913	1	84	1		2	70	0
945	BC5380	1	GSE26971	GPL96	GSM663921	http://www.ncbi.nlm.nih.gov/geo/query/acc.cgi?acc=GSM663921	0	61	2		2	100	0
946	BC5383	1	GSE26971	GPL96	GSM663922	http://www.ncbi.nlm.nih.gov/geo/query/acc.cgi?acc=GSM663922	1	82	1		1	64	0
947	BC5386	1	GSE26971	GPL96	GSM663925	http://www.ncbi.nlm.nih.gov/geo/query/acc.cgi?acc=GSM663925	1	82	2		2	120	0
948	BC5393	1	GSE26971	GPL96	GSM663932	http://www.ncbi.nlm.nih.gov/geo/query/acc.cgi?acc=GSM663932	1	72	1		1	120	0
949	BC5398	1	GSE26971	GPL96	GSM663937	http://www.ncbi.nlm.nih.gov/geo/query/acc.cgi?acc=GSM663937	0	74	2		2	0	1
950	BC5404	1	GSE26971	GPL96	GSM663942	http://www.ncbi.nlm.nih.gov/geo/query/acc.cgi?acc=GSM663942	0	84	1		2	44	0
952	BC5414	1	GSE26971	GPL96	GSM663950	http://www.ncbi.nlm.nih.gov/geo/query/acc.cgi?acc=GSM663950	1	74	2		3	36	0
954	BC5418	1	GSE26971	GPL96	GSM663954	http://www.ncbi.nlm.nih.gov/geo/query/acc.cgi?acc=GSM663954	0	60	1		2	3	0
957	BC5425	1	GSE26971	GPL96	GSM663959	http://www.ncbi.nlm.nih.gov/geo/query/acc.cgi?acc=GSM663959	0	69	1		1	59	0
958	BC5426	1	GSE26971	GPL96	GSM663960	http://www.ncbi.nlm.nih.gov/geo/query/acc.cgi?acc=GSM663960	0	68	2		2	69	0
960	BC5434	1	GSE26971	GPL96	GSM663966	http://www.ncbi.nlm.nih.gov/geo/query/acc.cgi?acc=GSM663966	0	76	2		2	105	0
961	BC5438	1	GSE26971	GPL96	GSM663970	http://www.ncbi.nlm.nih.gov/geo/query/acc.cgi?acc=GSM663970	1	81	2		2	0	1
963	BC5443	1	GSE26971	GPL96	GSM663973	http://www.ncbi.nlm.nih.gov/geo/query/acc.cgi?acc=GSM663973	1	64	2		3	120	0
965	BC5457	1	GSE26971	GPL96	GSM663984	http://www.ncbi.nlm.nih.gov/geo/query/acc.cgi?acc=GSM663984	1	76	2		2	63	1
966	BC5458	1	GSE26971	GPL96	GSM663985	http://www.ncbi.nlm.nih.gov/geo/query/acc.cgi?acc=GSM663985	1	83	2		2	72	1
968	BC5462	1	GSE26971	GPL96	GSM663989	http://www.ncbi.nlm.nih.gov/geo/query/acc.cgi?acc=GSM663989	0	60	1		2	74	0
970	BC5482	1	GSE26971	GPL96	GSM664000	http://www.ncbi.nlm.nih.gov/geo/query/acc.cgi?acc=GSM664000	0	70	2		2	120	0
1027	BC6153	1	GSE26971	GPL96	GSM664050	http://www.ncbi.nlm.nih.gov/geo/query/acc.cgi?acc=GSM664050	0	63	1		1	62	1
1237	GSM65820	6	GSE2990	GPL96	GSM65820	http://www.ncbi.nlm.nih.gov/geo/query/acc.cgi?acc=GSM65820	0	44				120	0
1238	GSM65821	6	GSE2990	GPL96	GSM65821	http://www.ncbi.nlm.nih.gov/geo/query/acc.cgi?acc=GSM65821	0	46			2	120	0
1239	GSM65822	6	GSE2990	GPL96	GSM65822	http://www.ncbi.nlm.nih.gov/geo/query/acc.cgi?acc=GSM65822	0	38			2	101.721	1
1240	GSM65823	6	GSE2990	GPL96	GSM65823	http://www.ncbi.nlm.nih.gov/geo/query/acc.cgi?acc=GSM65823	0	61				120	0
1243	GSM65826	6	GSE2990	GPL96	GSM65826	http://www.ncbi.nlm.nih.gov/geo/query/acc.cgi?acc=GSM65826	0	61				69.863	1
1244	GSM65827	6	GSE2990	GPL96	GSM65827	http://www.ncbi.nlm.nih.gov/geo/query/acc.cgi?acc=GSM65827	0	58				120	0
1245	GSM65828	6	GSE2990	GPL96	GSM65828	http://www.ncbi.nlm.nih.gov/geo/query/acc.cgi?acc=GSM65828	0	60				21.3041	1
1246	GSM65829	6	GSE2990	GPL96	GSM65829	http://www.ncbi.nlm.nih.gov/geo/query/acc.cgi?acc=GSM65829	0	45				120	0
1247	GSM65830	6	GSE2990	GPL96	GSM65830	http://www.ncbi.nlm.nih.gov/geo/query/acc.cgi?acc=GSM65830	0	42			1	120	0
1248	GSM65831	6	GSE2990	GPL96	GSM65831	http://www.ncbi.nlm.nih.gov/geo/query/acc.cgi?acc=GSM65831	0	55			3	120	0
1249	GSM65832	6	GSE2990	GPL96	GSM65832	http://www.ncbi.nlm.nih.gov/geo/query/acc.cgi?acc=GSM65832	0	45			2	120	0
1251	GSM65834	6	GSE2990	GPL96	GSM65834	http://www.ncbi.nlm.nih.gov/geo/query/acc.cgi?acc=GSM65834	0	64			2	120	0
1253	GSM65836	6	GSE2990	GPL96	GSM65836	http://www.ncbi.nlm.nih.gov/geo/query/acc.cgi?acc=GSM65836	0	47			2	120	0
1254	GSM65837	6	GSE2990	GPL96	GSM65837	http://www.ncbi.nlm.nih.gov/geo/query/acc.cgi?acc=GSM65837	0	64			3	61.6438	1
1257	GSM65840	6	GSE2990	GPL96	GSM65840	http://www.ncbi.nlm.nih.gov/geo/query/acc.cgi?acc=GSM65840	0	48				120	0
1261	GSM65844	6	GSE2990	GPL96	GSM65844	http://www.ncbi.nlm.nih.gov/geo/query/acc.cgi?acc=GSM65844	0	65			2	7.26575	1
1264	GSM65847	6	GSE2990	GPL96	GSM65847	http://www.ncbi.nlm.nih.gov/geo/query/acc.cgi?acc=GSM65847	0	64				35.0137	1
1265	GSM65848	6	GSE2990	GPL96	GSM65848	http://www.ncbi.nlm.nih.gov/geo/query/acc.cgi?acc=GSM65848	0	60			3	120	0
1266	GSM65849	6	GSE2990	GPL96	GSM65849	http://www.ncbi.nlm.nih.gov/geo/query/acc.cgi?acc=GSM65849	0	71				34.7178	1
1268	GSM65851	6	GSE2990	GPL96	GSM65851	http://www.ncbi.nlm.nih.gov/geo/query/acc.cgi?acc=GSM65851	0	57				120	0
1270	GSM65853	6	GSE2990	GPL96	GSM65853	http://www.ncbi.nlm.nih.gov/geo/query/acc.cgi?acc=GSM65853	0	64			2	120	0
1271	GSM65854	6	GSE2990	GPL96	GSM65854	http://www.ncbi.nlm.nih.gov/geo/query/acc.cgi?acc=GSM65854	0	66				120	0
1272	GSM65855	6	GSE2990	GPL96	GSM65855	http://www.ncbi.nlm.nih.gov/geo/query/acc.cgi?acc=GSM65855	0	47			2	37.3479	1
1273	GSM65856	6	GSE2990	GPL96	GSM65856	http://www.ncbi.nlm.nih.gov/geo/query/acc.cgi?acc=GSM65856	0	63				117.797	0
1274	GSM65857	6	GSE2990	GPL96	GSM65857	http://www.ncbi.nlm.nih.gov/geo/query/acc.cgi?acc=GSM65857	0	54			2	32.7452	1
1275	GSM65858	6	GSE2990	GPL96	GSM65858	http://www.ncbi.nlm.nih.gov/geo/query/acc.cgi?acc=GSM65858	0	42			2	120	0
1276	GSM65859	6	GSE2990	GPL96	GSM65859	http://www.ncbi.nlm.nih.gov/geo/query/acc.cgi?acc=GSM65859	0	53			3	120	0
1277	GSM65860	6	GSE2990	GPL96	GSM65860	http://www.ncbi.nlm.nih.gov/geo/query/acc.cgi?acc=GSM65860	0	59			3	120	0
1279	GSM65862	6	GSE2990	GPL96	GSM65862	http://www.ncbi.nlm.nih.gov/geo/query/acc.cgi?acc=GSM65862	0	54			2	120	0
1281	GSM65864	6	GSE2990	GPL96	GSM65864	http://www.ncbi.nlm.nih.gov/geo/query/acc.cgi?acc=GSM65864	0	64				120	0
1284	GSM65867	6	GSE2990	GPL96	GSM65867	http://www.ncbi.nlm.nih.gov/geo/query/acc.cgi?acc=GSM65867	0	63			3	120	0
1285	GSM65868	6	GSE2990	GPL96	GSM65868	http://www.ncbi.nlm.nih.gov/geo/query/acc.cgi?acc=GSM65868	0	69			2	49.0192	1
1286	GSM65869	6	GSE2990	GPL96	GSM65869	http://www.ncbi.nlm.nih.gov/geo/query/acc.cgi?acc=GSM65869	0	62			2	31.5945	1
1288	GSM65871	6	GSE2990	GPL96	GSM65871	http://www.ncbi.nlm.nih.gov/geo/query/acc.cgi?acc=GSM65871	0	48			1	104.844	0
1290	GSM65873	6	GSE2990	GPL96	GSM65873	http://www.ncbi.nlm.nih.gov/geo/query/acc.cgi?acc=GSM65873	0	50			1	52.3068	0
1291	GSM65874	6	GSE2990	GPL96	GSM65874	http://www.ncbi.nlm.nih.gov/geo/query/acc.cgi?acc=GSM65874	0	43			1	63.1233	0
1292	GSM65875	6	GSE2990	GPL96	GSM65875	http://www.ncbi.nlm.nih.gov/geo/query/acc.cgi?acc=GSM65875	0	70			1	107.244	0
1294	GSM65877	6	GSE2990	GPL96	GSM65877	http://www.ncbi.nlm.nih.gov/geo/query/acc.cgi?acc=GSM65877	0	49				87.0575	0
1297	GSM65880	6	GSE2990	GPL96	GSM65880	http://www.ncbi.nlm.nih.gov/geo/query/acc.cgi?acc=GSM65880	0	39			2	75.5178	1
1306	GSM38082	9	GSE2109	GPL570	GSM38082	http://www.ncbi.nlm.nih.gov/geo/query/acc.cgi?acc=GSM38082	1	45		1	2
1307	GSM38083	9	GSE2109	GPL570	GSM38083	http://www.ncbi.nlm.nih.gov/geo/query/acc.cgi?acc=GSM38083	0	45		1	2
1309	GSM38090	9	GSE2109	GPL570	GSM38090	http://www.ncbi.nlm.nih.gov/geo/query/acc.cgi?acc=GSM38090		55		1
1312	GSM38094	9	GSE2109	GPL570	GSM38094	http://www.ncbi.nlm.nih.gov/geo/query/acc.cgi?acc=GSM38094	1	55		1	3
1320	GSM46827	9	GSE2109	GPL570	GSM46827	http://www.ncbi.nlm.nih.gov/geo/query/acc.cgi?acc=GSM46827		45		4
1321	GSM46836	9	GSE2109	GPL570	GSM46836	http://www.ncbi.nlm.nih.gov/geo/query/acc.cgi?acc=GSM46836		75		4
1323	GSM46849	9	GSE2109	GPL570	GSM46849	http://www.ncbi.nlm.nih.gov/geo/query/acc.cgi?acc=GSM46849		45		1
1324	GSM46852	9	GSE2109	GPL570	GSM46852	http://www.ncbi.nlm.nih.gov/geo/query/acc.cgi?acc=GSM46852		55		1
1325	GSM46855	9	GSE2109	GPL570	GSM46855	http://www.ncbi.nlm.nih.gov/geo/query/acc.cgi?acc=GSM46855		65		1
1328	GSM46863	9	GSE2109	GPL570	GSM46863	http://www.ncbi.nlm.nih.gov/geo/query/acc.cgi?acc=GSM46863	0	65		1	1
1329	GSM46869	9	GSE2109	GPL570	GSM46869	http://www.ncbi.nlm.nih.gov/geo/query/acc.cgi?acc=GSM46869		55		1
1330	GSM46870	9	GSE2109	GPL570	GSM46870	http://www.ncbi.nlm.nih.gov/geo/query/acc.cgi?acc=GSM46870	1	65		1	3
1331	GSM46871	9	GSE2109	GPL570	GSM46871	http://www.ncbi.nlm.nih.gov/geo/query/acc.cgi?acc=GSM46871		65		4
1332	GSM46873	9	GSE2109	GPL570	GSM46873	http://www.ncbi.nlm.nih.gov/geo/query/acc.cgi?acc=GSM46873	0	55		1	2
1334	GSM46880	9	GSE2109	GPL570	GSM46880	http://www.ncbi.nlm.nih.gov/geo/query/acc.cgi?acc=GSM46880		55		1
1335	GSM46883	9	GSE2109	GPL570	GSM46883	http://www.ncbi.nlm.nih.gov/geo/query/acc.cgi?acc=GSM46883		45		1
1336	GSM46885	9	GSE2109	GPL570	GSM46885	http://www.ncbi.nlm.nih.gov/geo/query/acc.cgi?acc=GSM46885		75		1
1340	GSM46894	9	GSE2109	GPL570	GSM46894	http://www.ncbi.nlm.nih.gov/geo/query/acc.cgi?acc=GSM46894		65		1
1342	GSM46905	9	GSE2109	GPL570	GSM46905	http://www.ncbi.nlm.nih.gov/geo/query/acc.cgi?acc=GSM46905		35		1
1343	GSM46908	9	GSE2109	GPL570	GSM46908	http://www.ncbi.nlm.nih.gov/geo/query/acc.cgi?acc=GSM46908		75		1
1350	GSM46954	9	GSE2109	GPL570	GSM46954	http://www.ncbi.nlm.nih.gov/geo/query/acc.cgi?acc=GSM46954		45		1
1351	GSM46955	9	GSE2109	GPL570	GSM46955	http://www.ncbi.nlm.nih.gov/geo/query/acc.cgi?acc=GSM46955		85		1
1352	GSM46958	9	GSE2109	GPL570	GSM46958	http://www.ncbi.nlm.nih.gov/geo/query/acc.cgi?acc=GSM46958		55		1
1353	GSM46959	9	GSE2109	GPL570	GSM46959	http://www.ncbi.nlm.nih.gov/geo/query/acc.cgi?acc=GSM46959	0	75		4	1
1354	GSM46962	9	GSE2109	GPL570	GSM46962	http://www.ncbi.nlm.nih.gov/geo/query/acc.cgi?acc=GSM46962		55		1
1357	GSM53027	9	GSE2109	GPL570	GSM53027	http://www.ncbi.nlm.nih.gov/geo/query/acc.cgi?acc=GSM53027	0	75		1	1
1362	GSM53034	9	GSE2109	GPL570	GSM53034	http://www.ncbi.nlm.nih.gov/geo/query/acc.cgi?acc=GSM53034		65		1
1363	GSM53035	9	GSE2109	GPL570	GSM53035	http://www.ncbi.nlm.nih.gov/geo/query/acc.cgi?acc=GSM53035		55		1
1364	GSM53052	9	GSE2109	GPL570	GSM53052	http://www.ncbi.nlm.nih.gov/geo/query/acc.cgi?acc=GSM53052		55		1
1366	GSM53078	9	GSE2109	GPL570	GSM53078	http://www.ncbi.nlm.nih.gov/geo/query/acc.cgi?acc=GSM53078		75		1
1368	GSM53086	9	GSE2109	GPL570	GSM53086	http://www.ncbi.nlm.nih.gov/geo/query/acc.cgi?acc=GSM53086		45		1
1369	GSM53089	9	GSE2109	GPL570	GSM53089	http://www.ncbi.nlm.nih.gov/geo/query/acc.cgi?acc=GSM53089		65		1
1370	GSM53091	9	GSE2109	GPL570	GSM53091	http://www.ncbi.nlm.nih.gov/geo/query/acc.cgi?acc=GSM53091		45		1
1371	GSM53094	9	GSE2109	GPL570	GSM53094	http://www.ncbi.nlm.nih.gov/geo/query/acc.cgi?acc=GSM53094		55		1
1372	GSM53095	9	GSE2109	GPL570	GSM53095	http://www.ncbi.nlm.nih.gov/geo/query/acc.cgi?acc=GSM53095		65		1
1375	GSM53102	9	GSE2109	GPL570	GSM53102	http://www.ncbi.nlm.nih.gov/geo/query/acc.cgi?acc=GSM53102	0	65		4	1
1377	GSM53108	9	GSE2109	GPL570	GSM53108	http://www.ncbi.nlm.nih.gov/geo/query/acc.cgi?acc=GSM53108		65		1
1378	GSM53109	9	GSE2109	GPL570	GSM53109	http://www.ncbi.nlm.nih.gov/geo/query/acc.cgi?acc=GSM53109		65		1
1379	GSM53110	9	GSE2109	GPL570	GSM53110	http://www.ncbi.nlm.nih.gov/geo/query/acc.cgi?acc=GSM53110		65		1
1381	GSM53123	9	GSE2109	GPL570	GSM53123	http://www.ncbi.nlm.nih.gov/geo/query/acc.cgi?acc=GSM53123		85		4
1384	GSM53131	9	GSE2109	GPL570	GSM53131	http://www.ncbi.nlm.nih.gov/geo/query/acc.cgi?acc=GSM53131		75		1
1385	GSM53133	9	GSE2109	GPL570	GSM53133	http://www.ncbi.nlm.nih.gov/geo/query/acc.cgi?acc=GSM53133		55		1
1386	GSM53134	9	GSE2109	GPL570	GSM53134	http://www.ncbi.nlm.nih.gov/geo/query/acc.cgi?acc=GSM53134		45		1
1387	GSM53147	9	GSE2109	GPL570	GSM53147	http://www.ncbi.nlm.nih.gov/geo/query/acc.cgi?acc=GSM53147		75		1
1388	GSM53159	9	GSE2109	GPL570	GSM53159	http://www.ncbi.nlm.nih.gov/geo/query/acc.cgi?acc=GSM53159		75		1
1389	GSM53160	9	GSE2109	GPL570	GSM53160	http://www.ncbi.nlm.nih.gov/geo/query/acc.cgi?acc=GSM53160		75		1
1390	GSM53161	9	GSE2109	GPL570	GSM53161	http://www.ncbi.nlm.nih.gov/geo/query/acc.cgi?acc=GSM53161		85		4
1394	GSM76491	9	GSE2109	GPL570	GSM76491	http://www.ncbi.nlm.nih.gov/geo/query/acc.cgi?acc=GSM76491	1	35		1	1
1395	GSM76492	9	GSE2109	GPL570	GSM76492	http://www.ncbi.nlm.nih.gov/geo/query/acc.cgi?acc=GSM76492	0	45		1	2
1396	GSM76493	9	GSE2109	GPL570	GSM76493	http://www.ncbi.nlm.nih.gov/geo/query/acc.cgi?acc=GSM76493	1	25		1	3
1397	GSM76495	9	GSE2109	GPL570	GSM76495	http://www.ncbi.nlm.nih.gov/geo/query/acc.cgi?acc=GSM76495	1	55		1	2
1398	GSM76497	9	GSE2109	GPL570	GSM76497	http://www.ncbi.nlm.nih.gov/geo/query/acc.cgi?acc=GSM76497	0	65		1	3
1400	GSM76517	9	GSE2109	GPL570	GSM76517	http://www.ncbi.nlm.nih.gov/geo/query/acc.cgi?acc=GSM76517	0	65		1	2
1401	GSM76521	9	GSE2109	GPL570	GSM76521	http://www.ncbi.nlm.nih.gov/geo/query/acc.cgi?acc=GSM76521	0	85		1	3
1402	GSM76528	9	GSE2109	GPL570	GSM76528	http://www.ncbi.nlm.nih.gov/geo/query/acc.cgi?acc=GSM76528	0	75		1	1
1404	GSM76552	9	GSE2109	GPL570	GSM76552	http://www.ncbi.nlm.nih.gov/geo/query/acc.cgi?acc=GSM76552		45		1
1406	GSM76560	9	GSE2109	GPL570	GSM76560	http://www.ncbi.nlm.nih.gov/geo/query/acc.cgi?acc=GSM76560	0	65		1	3
1407	GSM76561	9	GSE2109	GPL570	GSM76561	http://www.ncbi.nlm.nih.gov/geo/query/acc.cgi?acc=GSM76561	0	55		1	2
1409	GSM76564	9	GSE2109	GPL570	GSM76564	http://www.ncbi.nlm.nih.gov/geo/query/acc.cgi?acc=GSM76564	1	55		1	2
1411	GSM76582	9	GSE2109	GPL570	GSM76582	http://www.ncbi.nlm.nih.gov/geo/query/acc.cgi?acc=GSM76582	0	45		1	3
1412	GSM76586	9	GSE2109	GPL570	GSM76586	http://www.ncbi.nlm.nih.gov/geo/query/acc.cgi?acc=GSM76586	0	85		4
1413	GSM76592	9	GSE2109	GPL570	GSM76592	http://www.ncbi.nlm.nih.gov/geo/query/acc.cgi?acc=GSM76592	0	85		4	2
1415	GSM76603	9	GSE2109	GPL570	GSM76603	http://www.ncbi.nlm.nih.gov/geo/query/acc.cgi?acc=GSM76603		55		4
1419	GSM76628	9	GSE2109	GPL570	GSM76628	http://www.ncbi.nlm.nih.gov/geo/query/acc.cgi?acc=GSM76628		85		4
1420	GSM76637	9	GSE2109	GPL570	GSM76637	http://www.ncbi.nlm.nih.gov/geo/query/acc.cgi?acc=GSM76637	1	45		4	2
1422	GSM88969	9	GSE2109	GPL570	GSM88969	http://www.ncbi.nlm.nih.gov/geo/query/acc.cgi?acc=GSM88969	1	65		1	2
1423	GSM88970	9	GSE2109	GPL570	GSM88970	http://www.ncbi.nlm.nih.gov/geo/query/acc.cgi?acc=GSM88970	1	45		1	3
1425	GSM88979	9	GSE2109	GPL570	GSM88979	http://www.ncbi.nlm.nih.gov/geo/query/acc.cgi?acc=GSM88979	0	65		4	1
1426	GSM88980	9	GSE2109	GPL570	GSM88980	http://www.ncbi.nlm.nih.gov/geo/query/acc.cgi?acc=GSM88980	1	45		1	2
1429	GSM88988	9	GSE2109	GPL570	GSM88988	http://www.ncbi.nlm.nih.gov/geo/query/acc.cgi?acc=GSM88988	1	45		1	2
1432	GSM88996	9	GSE2109	GPL570	GSM88996	http://www.ncbi.nlm.nih.gov/geo/query/acc.cgi?acc=GSM88996	1	85		1	2
1435	GSM89005	9	GSE2109	GPL570	GSM89005	http://www.ncbi.nlm.nih.gov/geo/query/acc.cgi?acc=GSM89005	1	55		1	2
1436	GSM89006	9	GSE2109	GPL570	GSM89006	http://www.ncbi.nlm.nih.gov/geo/query/acc.cgi?acc=GSM89006	0	65		1	3
1438	GSM89009	9	GSE2109	GPL570	GSM89009	http://www.ncbi.nlm.nih.gov/geo/query/acc.cgi?acc=GSM89009	0	75		4	1
1441	GSM89014	9	GSE2109	GPL570	GSM89014	http://www.ncbi.nlm.nih.gov/geo/query/acc.cgi?acc=GSM89014		45		1
1442	GSM89015	9	GSE2109	GPL570	GSM89015	http://www.ncbi.nlm.nih.gov/geo/query/acc.cgi?acc=GSM89015	0	85		1	1
1444	GSM89018	9	GSE2109	GPL570	GSM89018	http://www.ncbi.nlm.nih.gov/geo/query/acc.cgi?acc=GSM89018	0	55		1	3
1446	GSM89021	9	GSE2109	GPL570	GSM89021	http://www.ncbi.nlm.nih.gov/geo/query/acc.cgi?acc=GSM89021	0	65		1	2
1447	GSM89022	9	GSE2109	GPL570	GSM89022	http://www.ncbi.nlm.nih.gov/geo/query/acc.cgi?acc=GSM89022		75		4
1451	GSM89071	9	GSE2109	GPL570	GSM89071	http://www.ncbi.nlm.nih.gov/geo/query/acc.cgi?acc=GSM89071	1	75		1	2
1453	GSM89102	9	GSE2109	GPL570	GSM89102	http://www.ncbi.nlm.nih.gov/geo/query/acc.cgi?acc=GSM89102	1	75		1	2
1455	GSM102440	9	GSE2109	GPL570	GSM102440	http://www.ncbi.nlm.nih.gov/geo/query/acc.cgi?acc=GSM102440	1	45		1	3
1457	GSM102468	9	GSE2109	GPL570	GSM102468	http://www.ncbi.nlm.nih.gov/geo/query/acc.cgi?acc=GSM102468	1	35		1	3
1458	GSM102482	9	GSE2109	GPL570	GSM102482	http://www.ncbi.nlm.nih.gov/geo/query/acc.cgi?acc=GSM102482	0	65		4	2
1459	GSM102487	9	GSE2109	GPL570	GSM102487	http://www.ncbi.nlm.nih.gov/geo/query/acc.cgi?acc=GSM102487	1	75		1	3
1461	GSM102502	9	GSE2109	GPL570	GSM102502	http://www.ncbi.nlm.nih.gov/geo/query/acc.cgi?acc=GSM102502		75		1
1463	GSM102523	9	GSE2109	GPL570	GSM102523	http://www.ncbi.nlm.nih.gov/geo/query/acc.cgi?acc=GSM102523	1	65		1	2
1466	GSM102530	9	GSE2109	GPL570	GSM102530	http://www.ncbi.nlm.nih.gov/geo/query/acc.cgi?acc=GSM102530	0	85		4	1
1469	GSM102544	9	GSE2109	GPL570	GSM102544	http://www.ncbi.nlm.nih.gov/geo/query/acc.cgi?acc=GSM102544	1	45		1	3
1471	GSM102563	9	GSE2109	GPL570	GSM102563	http://www.ncbi.nlm.nih.gov/geo/query/acc.cgi?acc=GSM102563	0	55		1	3
1473	GSM102566	9	GSE2109	GPL570	GSM102566	http://www.ncbi.nlm.nih.gov/geo/query/acc.cgi?acc=GSM102566	0	75		4	2
1474	GSM102567	9	GSE2109	GPL570	GSM102567	http://www.ncbi.nlm.nih.gov/geo/query/acc.cgi?acc=GSM102567	0	35		1	2
1477	GSM102573	9	GSE2109	GPL570	GSM102573	http://www.ncbi.nlm.nih.gov/geo/query/acc.cgi?acc=GSM102573	0	35		1	3
1479	GSM102580	9	GSE2109	GPL570	GSM102580	http://www.ncbi.nlm.nih.gov/geo/query/acc.cgi?acc=GSM102580		45		1
1480	GSM102583	9	GSE2109	GPL570	GSM102583	http://www.ncbi.nlm.nih.gov/geo/query/acc.cgi?acc=GSM102583	1	65		4	2
1482	GSM117580	9	GSE2109	GPL570	GSM117580	http://www.ncbi.nlm.nih.gov/geo/query/acc.cgi?acc=GSM117580	0	65		4	2
1484	GSM117584	9	GSE2109	GPL570	GSM117584	http://www.ncbi.nlm.nih.gov/geo/query/acc.cgi?acc=GSM117584	1	65		4	1
1485	GSM117585	9	GSE2109	GPL570	GSM117585	http://www.ncbi.nlm.nih.gov/geo/query/acc.cgi?acc=GSM117585	1	35		1	3
1487	GSM117639	9	GSE2109	GPL570	GSM117639	http://www.ncbi.nlm.nih.gov/geo/query/acc.cgi?acc=GSM117639	1	75		4	1
1488	GSM117659	9	GSE2109	GPL570	GSM117659	http://www.ncbi.nlm.nih.gov/geo/query/acc.cgi?acc=GSM117659	0	65		1	2
1489	GSM117660	9	GSE2109	GPL570	GSM117660	http://www.ncbi.nlm.nih.gov/geo/query/acc.cgi?acc=GSM117660	1	65		1	2
1494	GSM117687	9	GSE2109	GPL570	GSM117687	http://www.ncbi.nlm.nih.gov/geo/query/acc.cgi?acc=GSM117687	1	45		1	1
1496	GSM117695	9	GSE2109	GPL570	GSM117695	http://www.ncbi.nlm.nih.gov/geo/query/acc.cgi?acc=GSM117695	0	75		1	3
1497	GSM117719	9	GSE2109	GPL570	GSM117719	http://www.ncbi.nlm.nih.gov/geo/query/acc.cgi?acc=GSM117719	0	55		1	2
1501	GSM117759	9	GSE2109	GPL570	GSM117759	http://www.ncbi.nlm.nih.gov/geo/query/acc.cgi?acc=GSM117759	0	55		1	1
1503	GSM117766	9	GSE2109	GPL570	GSM117766	http://www.ncbi.nlm.nih.gov/geo/query/acc.cgi?acc=GSM117766	1	45		4	3
1504	GSM117777	9	GSE2109	GPL570	GSM117777	http://www.ncbi.nlm.nih.gov/geo/query/acc.cgi?acc=GSM117777	0	55		1	2
1505	GSM137895	9	GSE2109	GPL570	GSM137895	http://www.ncbi.nlm.nih.gov/geo/query/acc.cgi?acc=GSM137895	1	35		1	2
1506	GSM137896	9	GSE2109	GPL570	GSM137896	http://www.ncbi.nlm.nih.gov/geo/query/acc.cgi?acc=GSM137896	0	65		4	2
1509	GSM137903	9	GSE2109	GPL570	GSM137903	http://www.ncbi.nlm.nih.gov/geo/query/acc.cgi?acc=GSM137903	0	65		1	3
1510	GSM137924	9	GSE2109	GPL570	GSM137924	http://www.ncbi.nlm.nih.gov/geo/query/acc.cgi?acc=GSM137924	1	35		1	3
1511	GSM137925	9	GSE2109	GPL570	GSM137925	http://www.ncbi.nlm.nih.gov/geo/query/acc.cgi?acc=GSM137925	0	85		1	2
1513	GSM137937	9	GSE2109	GPL570	GSM137937	http://www.ncbi.nlm.nih.gov/geo/query/acc.cgi?acc=GSM137937	1	35		1	2
1514	GSM137939	9	GSE2109	GPL570	GSM137939	http://www.ncbi.nlm.nih.gov/geo/query/acc.cgi?acc=GSM137939	1	85		1	2
1515	GSM137943	9	GSE2109	GPL570	GSM137943	http://www.ncbi.nlm.nih.gov/geo/query/acc.cgi?acc=GSM137943	0	85		4	1
1516	GSM137944	9	GSE2109	GPL570	GSM137944	http://www.ncbi.nlm.nih.gov/geo/query/acc.cgi?acc=GSM137944	1	55		1	2
1518	GSM137953	9	GSE2109	GPL570	GSM137953	http://www.ncbi.nlm.nih.gov/geo/query/acc.cgi?acc=GSM137953	0	65		4	2
1519	GSM137963	9	GSE2109	GPL570	GSM137963	http://www.ncbi.nlm.nih.gov/geo/query/acc.cgi?acc=GSM137963	1	65		4	2
1520	GSM137978	9	GSE2109	GPL570	GSM137978	http://www.ncbi.nlm.nih.gov/geo/query/acc.cgi?acc=GSM137978	0	45		1	2
1526	GSM137994	9	GSE2109	GPL570	GSM137994	http://www.ncbi.nlm.nih.gov/geo/query/acc.cgi?acc=GSM137994		45		1
1528	GSM138014	9	GSE2109	GPL570	GSM138014	http://www.ncbi.nlm.nih.gov/geo/query/acc.cgi?acc=GSM138014	0	65		1	2
1529	GSM138027	9	GSE2109	GPL570	GSM138027	http://www.ncbi.nlm.nih.gov/geo/query/acc.cgi?acc=GSM138027	0	45		4	2
1531	GSM138031	9	GSE2109	GPL570	GSM138031	http://www.ncbi.nlm.nih.gov/geo/query/acc.cgi?acc=GSM138031	0	45		1	1
1534	GSM138049	9	GSE2109	GPL570	GSM138049	http://www.ncbi.nlm.nih.gov/geo/query/acc.cgi?acc=GSM138049		45		1
1536	GSM138054	9	GSE2109	GPL570	GSM138054	http://www.ncbi.nlm.nih.gov/geo/query/acc.cgi?acc=GSM138054	1	55		1	2
1538	GSM152569	9	GSE2109	GPL570	GSM152569	http://www.ncbi.nlm.nih.gov/geo/query/acc.cgi?acc=GSM152569	1	75		4
1540	GSM152571	9	GSE2109	GPL570	GSM152571	http://www.ncbi.nlm.nih.gov/geo/query/acc.cgi?acc=GSM152571	1	55		1	3
1541	GSM152576	9	GSE2109	GPL570	GSM152576	http://www.ncbi.nlm.nih.gov/geo/query/acc.cgi?acc=GSM152576	1	45		1	2
1542	GSM152585	9	GSE2109	GPL570	GSM152585	http://www.ncbi.nlm.nih.gov/geo/query/acc.cgi?acc=GSM152585	0	75		1	1
1544	GSM152605	9	GSE2109	GPL570	GSM152605	http://www.ncbi.nlm.nih.gov/geo/query/acc.cgi?acc=GSM152605	0	65		4	2
1546	GSM152616	9	GSE2109	GPL570	GSM152616	http://www.ncbi.nlm.nih.gov/geo/query/acc.cgi?acc=GSM152616	1	55		1	3
1547	GSM152618	9	GSE2109	GPL570	GSM152618	http://www.ncbi.nlm.nih.gov/geo/query/acc.cgi?acc=GSM152618	1	65		4	2
1548	GSM152620	9	GSE2109	GPL570	GSM152620	http://www.ncbi.nlm.nih.gov/geo/query/acc.cgi?acc=GSM152620	1	65		1	3
1549	GSM152621	9	GSE2109	GPL570	GSM152621	http://www.ncbi.nlm.nih.gov/geo/query/acc.cgi?acc=GSM152621	1	55		1	3
1551	GSM152645	9	GSE2109	GPL570	GSM152645	http://www.ncbi.nlm.nih.gov/geo/query/acc.cgi?acc=GSM152645	0	55		1	2
1552	GSM152661	9	GSE2109	GPL570	GSM152661	http://www.ncbi.nlm.nih.gov/geo/query/acc.cgi?acc=GSM152661	1	65		4	2
1554	GSM152678	9	GSE2109	GPL570	GSM152678	http://www.ncbi.nlm.nih.gov/geo/query/acc.cgi?acc=GSM152678	0	55		4	2
1556	GSM152685	9	GSE2109	GPL570	GSM152685	http://www.ncbi.nlm.nih.gov/geo/query/acc.cgi?acc=GSM152685	0	45		1	3
1557	GSM152691	9	GSE2109	GPL570	GSM152691	http://www.ncbi.nlm.nih.gov/geo/query/acc.cgi?acc=GSM152691	0	85		4	2
1559	GSM152699	9	GSE2109	GPL570	GSM152699	http://www.ncbi.nlm.nih.gov/geo/query/acc.cgi?acc=GSM152699	0	75		1	3
1560	GSM152707	9	GSE2109	GPL570	GSM152707	http://www.ncbi.nlm.nih.gov/geo/query/acc.cgi?acc=GSM152707	1	55		1	2
1562	GSM152713	9	GSE2109	GPL570	GSM152713	http://www.ncbi.nlm.nih.gov/geo/query/acc.cgi?acc=GSM152713	0	75		1	1
1563	GSM152729	9	GSE2109	GPL570	GSM152729	http://www.ncbi.nlm.nih.gov/geo/query/acc.cgi?acc=GSM152729	0	65		4	2
1565	GSM152759	9	GSE2109	GPL570	GSM152759	http://www.ncbi.nlm.nih.gov/geo/query/acc.cgi?acc=GSM152759	1	85		4	2
1567	GSM152766	9	GSE2109	GPL570	GSM152766	http://www.ncbi.nlm.nih.gov/geo/query/acc.cgi?acc=GSM152766	1	65		1	2
1569	GSM152775	9	GSE2109	GPL570	GSM152775	http://www.ncbi.nlm.nih.gov/geo/query/acc.cgi?acc=GSM152775	0	75		4	1
1570	GSM152776	9	GSE2109	GPL570	GSM152776	http://www.ncbi.nlm.nih.gov/geo/query/acc.cgi?acc=GSM152776		75		1
1571	GSM152781	9	GSE2109	GPL570	GSM152781	http://www.ncbi.nlm.nih.gov/geo/query/acc.cgi?acc=GSM152781	1	55		1	1
1573	GSM152803	9	GSE2109	GPL570	GSM152803	http://www.ncbi.nlm.nih.gov/geo/query/acc.cgi?acc=GSM152803	0	45		1	2
1603	GSM120654	17	GSE5327	GPL96	GSM120654	http://www.ncbi.nlm.nih.gov/geo/query/acc.cgi?acc=GSM120654	0	37	1		1	97	0
1608	GSM120659	17	GSE5327	GPL96	GSM120659	http://www.ncbi.nlm.nih.gov/geo/query/acc.cgi?acc=GSM120659	0	58	2		1	105	0
1611	GSM120662	17	GSE5327	GPL96	GSM120662	http://www.ncbi.nlm.nih.gov/geo/query/acc.cgi?acc=GSM120662	0	67	1		3	69	1
1616	GSM120667	17	GSE5327	GPL96	GSM120667	http://www.ncbi.nlm.nih.gov/geo/query/acc.cgi?acc=GSM120667	0	38	1		1	71	0
1618	GSM120669	17	GSE5327	GPL96	GSM120669	http://www.ncbi.nlm.nih.gov/geo/query/acc.cgi?acc=GSM120669	0	49	2		3	96	0
1638	GSM120689	17	GSE5327	GPL96	GSM120689	http://www.ncbi.nlm.nih.gov/geo/query/acc.cgi?acc=GSM120689	0	43	2		1	60	0
1646	GSM120697	17	GSE5327	GPL96	GSM120697	http://www.ncbi.nlm.nih.gov/geo/query/acc.cgi?acc=GSM120697	0	42	1		1	111	0
1653	GSM120704	17	GSE5327	GPL96	GSM120704	http://www.ncbi.nlm.nih.gov/geo/query/acc.cgi?acc=GSM120704	0	47	1		1	91	0
1656	GSM120707	17	GSE5327	GPL96	GSM120707	http://www.ncbi.nlm.nih.gov/geo/query/acc.cgi?acc=GSM120707	0	42	2		1	22	1
1659	GSM50036	12	GSE2603	GPL96	GSM50036	http://www.ncbi.nlm.nih.gov/geo/query/acc.cgi?acc=GSM50036	0	40				110	0
1660	GSM50037	12	GSE2603	GPL96	GSM50037	http://www.ncbi.nlm.nih.gov/geo/query/acc.cgi?acc=GSM50037	0	40				82	0
1661	GSM50038	12	GSE2603	GPL96	GSM50038	http://www.ncbi.nlm.nih.gov/geo/query/acc.cgi?acc=GSM50038	0	75				78	0
1662	GSM50039	12	GSE2603	GPL96	GSM50039	http://www.ncbi.nlm.nih.gov/geo/query/acc.cgi?acc=GSM50039	0	55				85	0
1666	GSM50043	12	GSE2603	GPL96	GSM50043	http://www.ncbi.nlm.nih.gov/geo/query/acc.cgi?acc=GSM50043	0	63				63	0
1667	GSM50044	12	GSE2603	GPL96	GSM50044	http://www.ncbi.nlm.nih.gov/geo/query/acc.cgi?acc=GSM50044	0	64				67	0
1670	GSM50047	12	GSE2603	GPL96	GSM50047	http://www.ncbi.nlm.nih.gov/geo/query/acc.cgi?acc=GSM50047	0	86				65	0
1672	GSM50049	12	GSE2603	GPL96	GSM50049	http://www.ncbi.nlm.nih.gov/geo/query/acc.cgi?acc=GSM50049	0	46				66	0
1674	GSM50051	12	GSE2603	GPL96	GSM50051	http://www.ncbi.nlm.nih.gov/geo/query/acc.cgi?acc=GSM50051	0	49				45	0
1676	GSM50053	12	GSE2603	GPL96	GSM50053	http://www.ncbi.nlm.nih.gov/geo/query/acc.cgi?acc=GSM50053	0	82				48	0
1679	GSM50056	12	GSE2603	GPL96	GSM50056	http://www.ncbi.nlm.nih.gov/geo/query/acc.cgi?acc=GSM50056	0	70
1682	GSM50059	12	GSE2603	GPL96	GSM50059	http://www.ncbi.nlm.nih.gov/geo/query/acc.cgi?acc=GSM50059	0	73				92	0
1685	GSM50062	12	GSE2603	GPL96	GSM50062	http://www.ncbi.nlm.nih.gov/geo/query/acc.cgi?acc=GSM50062	0	68				37	1
1691	GSM50068	12	GSE2603	GPL96	GSM50068	http://www.ncbi.nlm.nih.gov/geo/query/acc.cgi?acc=GSM50068	0	57				42	1
1697	GSM50074	12	GSE2603	GPL96	GSM50074	http://www.ncbi.nlm.nih.gov/geo/query/acc.cgi?acc=GSM50074	1	49				88	0
1699	GSM50076	12	GSE2603	GPL96	GSM50076	http://www.ncbi.nlm.nih.gov/geo/query/acc.cgi?acc=GSM50076	1	57
1700	GSM50077	12	GSE2603	GPL96	GSM50077	http://www.ncbi.nlm.nih.gov/geo/query/acc.cgi?acc=GSM50077	1	57
1703	GSM50080	12	GSE2603	GPL96	GSM50080	http://www.ncbi.nlm.nih.gov/geo/query/acc.cgi?acc=GSM50080	1	41				87	0
1704	GSM50081	12	GSE2603	GPL96	GSM50081	http://www.ncbi.nlm.nih.gov/geo/query/acc.cgi?acc=GSM50081	1	81				61	0
1705	GSM50082	12	GSE2603	GPL96	GSM50082	http://www.ncbi.nlm.nih.gov/geo/query/acc.cgi?acc=GSM50082	1	49				85	0
1706	GSM50083	12	GSE2603	GPL96	GSM50083	http://www.ncbi.nlm.nih.gov/geo/query/acc.cgi?acc=GSM50083	1	61				87	0
1707	GSM50084	12	GSE2603	GPL96	GSM50084	http://www.ncbi.nlm.nih.gov/geo/query/acc.cgi?acc=GSM50084	1	39				77	0
1709	GSM50086	12	GSE2603	GPL96	GSM50086	http://www.ncbi.nlm.nih.gov/geo/query/acc.cgi?acc=GSM50086	1	57				100	0
1710	GSM50087	12	GSE2603	GPL96	GSM50087	http://www.ncbi.nlm.nih.gov/geo/query/acc.cgi?acc=GSM50087	1	57				100	0
1713	GSM50090	12	GSE2603	GPL96	GSM50090	http://www.ncbi.nlm.nih.gov/geo/query/acc.cgi?acc=GSM50090	1	34				81	0
1714	GSM50091	12	GSE2603	GPL96	GSM50091	http://www.ncbi.nlm.nih.gov/geo/query/acc.cgi?acc=GSM50091	1	84				86	0
1718	GSM50095	12	GSE2603	GPL96	GSM50095	http://www.ncbi.nlm.nih.gov/geo/query/acc.cgi?acc=GSM50095	1	54				78	1
1720	GSM50097	12	GSE2603	GPL96	GSM50097	http://www.ncbi.nlm.nih.gov/geo/query/acc.cgi?acc=GSM50097	1	46				65	1
1721	GSM50098	12	GSE2603	GPL96	GSM50098	http://www.ncbi.nlm.nih.gov/geo/query/acc.cgi?acc=GSM50098	1	49				31	1
1723	GSM50100	12	GSE2603	GPL96	GSM50100	http://www.ncbi.nlm.nih.gov/geo/query/acc.cgi?acc=GSM50100	1	61				70	1
1724	GSM50101	12	GSE2603	GPL96	GSM50101	http://www.ncbi.nlm.nih.gov/geo/query/acc.cgi?acc=GSM50101	1	72				76	1
1727	GSM50104	12	GSE2603	GPL96	GSM50104	http://www.ncbi.nlm.nih.gov/geo/query/acc.cgi?acc=GSM50104	1	65				81	1
1731	GSM50108	12	GSE2603	GPL96	GSM50108	http://www.ncbi.nlm.nih.gov/geo/query/acc.cgi?acc=GSM50108	1	52				48	0
1732	GSM50109	12	GSE2603	GPL96	GSM50109	http://www.ncbi.nlm.nih.gov/geo/query/acc.cgi?acc=GSM50109	1	57
1733	GSM50110	12	GSE2603	GPL96	GSM50110	http://www.ncbi.nlm.nih.gov/geo/query/acc.cgi?acc=GSM50110	1	44				62	0
1734	GSM50111	12	GSE2603	GPL96	GSM50111	http://www.ncbi.nlm.nih.gov/geo/query/acc.cgi?acc=GSM50111	1	61				88	0
1736	GSM50113	12	GSE2603	GPL96	GSM50113	http://www.ncbi.nlm.nih.gov/geo/query/acc.cgi?acc=GSM50113	1	56
1737	GSM50114	12	GSE2603	GPL96	GSM50114	http://www.ncbi.nlm.nih.gov/geo/query/acc.cgi?acc=GSM50114	1	62				16	1
1738	GSM50115	12	GSE2603	GPL96	GSM50115	http://www.ncbi.nlm.nih.gov/geo/query/acc.cgi?acc=GSM50115	1	40				53	0
1741	GSM50118	12	GSE2603	GPL96	GSM50118	http://www.ncbi.nlm.nih.gov/geo/query/acc.cgi?acc=GSM50118	1	72				75	0
1743	GSM50120	12	GSE2603	GPL96	GSM50120	http://www.ncbi.nlm.nih.gov/geo/query/acc.cgi?acc=GSM50120	1	38				44	0
1744	GSM50121	12	GSE2603	GPL96	GSM50121	http://www.ncbi.nlm.nih.gov/geo/query/acc.cgi?acc=GSM50121	1	54				49	0
1745	GSM50122	12	GSE2603	GPL96	GSM50122	http://www.ncbi.nlm.nih.gov/geo/query/acc.cgi?acc=GSM50122	1	43				39	1
1747	GSM50124	12	GSE2603	GPL96	GSM50124	http://www.ncbi.nlm.nih.gov/geo/query/acc.cgi?acc=GSM50124	1	87
1750	GSM50127	12	GSE2603	GPL96	GSM50127	http://www.ncbi.nlm.nih.gov/geo/query/acc.cgi?acc=GSM50127	1	59				63	0
1751	GSM50128	12	GSE2603	GPL96	GSM50128	http://www.ncbi.nlm.nih.gov/geo/query/acc.cgi?acc=GSM50128	1	70				28	0
1752	GSM50129	12	GSE2603	GPL96	GSM50129	http://www.ncbi.nlm.nih.gov/geo/query/acc.cgi?acc=GSM50129	1	39
1754	GSM50131	12	GSE2603	GPL96	GSM50131	http://www.ncbi.nlm.nih.gov/geo/query/acc.cgi?acc=GSM50131	1	42				55	1
1755	GSM50132	12	GSE2603	GPL96	GSM50132	http://www.ncbi.nlm.nih.gov/geo/query/acc.cgi?acc=GSM50132	1	74
1756	GSM151259	14	GSE6532	GPL570	GSM151259	http://www.ncbi.nlm.nih.gov/geo/query/acc.cgi?acc=GSM151259	0	46				120	0
1757	GSM151260	14	GSE6532	GPL570	GSM151260	http://www.ncbi.nlm.nih.gov/geo/query/acc.cgi?acc=GSM151260	1	71				99	1
1758	GSM151261	14	GSE6532	GPL570	GSM151261	http://www.ncbi.nlm.nih.gov/geo/query/acc.cgi?acc=GSM151261	1	58				120	0
1759	GSM151262	14	GSE6532	GPL570	GSM151262	http://www.ncbi.nlm.nih.gov/geo/query/acc.cgi?acc=GSM151262	1	57			2	120	0
1760	GSM151263	14	GSE6532	GPL570	GSM151263	http://www.ncbi.nlm.nih.gov/geo/query/acc.cgi?acc=GSM151263	1	69				120	0
1761	GSM151264	14	GSE6532	GPL570	GSM151264	http://www.ncbi.nlm.nih.gov/geo/query/acc.cgi?acc=GSM151264	0	67			1	96	1
1762	GSM151265	14	GSE6532	GPL570	GSM151265	http://www.ncbi.nlm.nih.gov/geo/query/acc.cgi?acc=GSM151265	1	56				120	0
1763	GSM151266	14	GSE6532	GPL570	GSM151266	http://www.ncbi.nlm.nih.gov/geo/query/acc.cgi?acc=GSM151266	1	53			2	53	1
1764	GSM151267	14	GSE6532	GPL570	GSM151267	http://www.ncbi.nlm.nih.gov/geo/query/acc.cgi?acc=GSM151267	1	56			2	46	0
1765	GSM151268	14	GSE6532	GPL570	GSM151268	http://www.ncbi.nlm.nih.gov/geo/query/acc.cgi?acc=GSM151268	1	68				25	1
1767	GSM151270	14	GSE6532	GPL570	GSM151270	http://www.ncbi.nlm.nih.gov/geo/query/acc.cgi?acc=GSM151270	1	57			2	120	0
1768	GSM151271	14	GSE6532	GPL570	GSM151271	http://www.ncbi.nlm.nih.gov/geo/query/acc.cgi?acc=GSM151271	1	61			2	30	1
1769	GSM151272	14	GSE6532	GPL570	GSM151272	http://www.ncbi.nlm.nih.gov/geo/query/acc.cgi?acc=GSM151272	1	61			2	120	0
1770	GSM151273	14	GSE6532	GPL570	GSM151273	http://www.ncbi.nlm.nih.gov/geo/query/acc.cgi?acc=GSM151273	1	52			2	120	0
1771	GSM151274	14	GSE6532	GPL570	GSM151274	http://www.ncbi.nlm.nih.gov/geo/query/acc.cgi?acc=GSM151274	1	63			2	120	0
1772	GSM151275	14	GSE6532	GPL570	GSM151275	http://www.ncbi.nlm.nih.gov/geo/query/acc.cgi?acc=GSM151275	1	62			2	58	1
1773	GSM151276	14	GSE6532	GPL570	GSM151276	http://www.ncbi.nlm.nih.gov/geo/query/acc.cgi?acc=GSM151276	1	58			1	120	0
1774	GSM151277	14	GSE6532	GPL570	GSM151277	http://www.ncbi.nlm.nih.gov/geo/query/acc.cgi?acc=GSM151277	1	55			2	43	1
1775	GSM151278	14	GSE6532	GPL570	GSM151278	http://www.ncbi.nlm.nih.gov/geo/query/acc.cgi?acc=GSM151278	1	60			2	120	0
1776	GSM151279	14	GSE6532	GPL570	GSM151279	http://www.ncbi.nlm.nih.gov/geo/query/acc.cgi?acc=GSM151279	1	58				120	0
1777	GSM151280	14	GSE6532	GPL570	GSM151280	http://www.ncbi.nlm.nih.gov/geo/query/acc.cgi?acc=GSM151280	1	60			2	120	0
1778	GSM151281	14	GSE6532	GPL570	GSM151281	http://www.ncbi.nlm.nih.gov/geo/query/acc.cgi?acc=GSM151281	1	66			2	86	1
1780	GSM151283	14	GSE6532	GPL570	GSM151283	http://www.ncbi.nlm.nih.gov/geo/query/acc.cgi?acc=GSM151283	0	62				120	0
1781	GSM151284	14	GSE6532	GPL570	GSM151284	http://www.ncbi.nlm.nih.gov/geo/query/acc.cgi?acc=GSM151284	1	53			2	120	0
1782	GSM151285	14	GSE6532	GPL570	GSM151285	http://www.ncbi.nlm.nih.gov/geo/query/acc.cgi?acc=GSM151285	1	62				110	1
1783	GSM151286	14	GSE6532	GPL570	GSM151286	http://www.ncbi.nlm.nih.gov/geo/query/acc.cgi?acc=GSM151286	0	61			3	35	1
1784	GSM151287	14	GSE6532	GPL570	GSM151287	http://www.ncbi.nlm.nih.gov/geo/query/acc.cgi?acc=GSM151287	1	59			3	120	0
1785	GSM151288	14	GSE6532	GPL570	GSM151288	http://www.ncbi.nlm.nih.gov/geo/query/acc.cgi?acc=GSM151288	1	61			2	85	0
1786	GSM151289	14	GSE6532	GPL570	GSM151289	http://www.ncbi.nlm.nih.gov/geo/query/acc.cgi?acc=GSM151289	1	62			2	120	0
1787	GSM151290	14	GSE6532	GPL570	GSM151290	http://www.ncbi.nlm.nih.gov/geo/query/acc.cgi?acc=GSM151290	1	43			2	120	0
1788	GSM151291	14	GSE6532	GPL570	GSM151291	http://www.ncbi.nlm.nih.gov/geo/query/acc.cgi?acc=GSM151291	0	56			2	120	0
1789	GSM151292	14	GSE6532	GPL570	GSM151292	http://www.ncbi.nlm.nih.gov/geo/query/acc.cgi?acc=GSM151292	0	53				120	0
1790	GSM151293	14	GSE6532	GPL570	GSM151293	http://www.ncbi.nlm.nih.gov/geo/query/acc.cgi?acc=GSM151293	1	59				120	0
1791	GSM151294	14	GSE6532	GPL570	GSM151294	http://www.ncbi.nlm.nih.gov/geo/query/acc.cgi?acc=GSM151294	1	58			1	120	0
1793	GSM151296	14	GSE6532	GPL570	GSM151296	http://www.ncbi.nlm.nih.gov/geo/query/acc.cgi?acc=GSM151296	1	66			1	120	0
1794	GSM151297	14	GSE6532	GPL570	GSM151297	http://www.ncbi.nlm.nih.gov/geo/query/acc.cgi?acc=GSM151297	1	67			3	41	0
1795	GSM151298	14	GSE6532	GPL570	GSM151298	http://www.ncbi.nlm.nih.gov/geo/query/acc.cgi?acc=GSM151298	1	63			3	63	1
1796	GSM151299	14	GSE6532	GPL570	GSM151299	http://www.ncbi.nlm.nih.gov/geo/query/acc.cgi?acc=GSM151299	1	61				120	0
1797	GSM151300	14	GSE6532	GPL570	GSM151300	http://www.ncbi.nlm.nih.gov/geo/query/acc.cgi?acc=GSM151300	0	66			2	120	0
1798	GSM151301	14	GSE6532	GPL570	GSM151301	http://www.ncbi.nlm.nih.gov/geo/query/acc.cgi?acc=GSM151301	1	61			2	14	1
1799	GSM151302	14	GSE6532	GPL570	GSM151302	http://www.ncbi.nlm.nih.gov/geo/query/acc.cgi?acc=GSM151302	0	57				120	0
1800	GSM151303	14	GSE6532	GPL570	GSM151303	http://www.ncbi.nlm.nih.gov/geo/query/acc.cgi?acc=GSM151303	0	59			2	41	1
1801	GSM151304	14	GSE6532	GPL570	GSM151304	http://www.ncbi.nlm.nih.gov/geo/query/acc.cgi?acc=GSM151304	1	56			2	120	0
1802	GSM151305	14	GSE6532	GPL570	GSM151305	http://www.ncbi.nlm.nih.gov/geo/query/acc.cgi?acc=GSM151305	1	61			1	120	0
1803	GSM151306	14	GSE6532	GPL570	GSM151306	http://www.ncbi.nlm.nih.gov/geo/query/acc.cgi?acc=GSM151306	0	67			1	120	0
1804	GSM151307	14	GSE6532	GPL570	GSM151307	http://www.ncbi.nlm.nih.gov/geo/query/acc.cgi?acc=GSM151307	1	68				12	0
1805	GSM151308	14	GSE6532	GPL570	GSM151308	http://www.ncbi.nlm.nih.gov/geo/query/acc.cgi?acc=GSM151308	1	59			2	30	1
1807	GSM151310	14	GSE6532	GPL570	GSM151310	http://www.ncbi.nlm.nih.gov/geo/query/acc.cgi?acc=GSM151310	1	63			3	120	0
1808	GSM151311	14	GSE6532	GPL570	GSM151311	http://www.ncbi.nlm.nih.gov/geo/query/acc.cgi?acc=GSM151311	1	50			1	120	0
1809	GSM151312	14	GSE6532	GPL570	GSM151312	http://www.ncbi.nlm.nih.gov/geo/query/acc.cgi?acc=GSM151312	0	53			1	120	0
1810	GSM151313	14	GSE6532	GPL570	GSM151313	http://www.ncbi.nlm.nih.gov/geo/query/acc.cgi?acc=GSM151313	1	70			2	120	0
1811	GSM151314	14	GSE6532	GPL570	GSM151314	http://www.ncbi.nlm.nih.gov/geo/query/acc.cgi?acc=GSM151314	1	77			1	120	0
1812	GSM151315	14	GSE6532	GPL570	GSM151315	http://www.ncbi.nlm.nih.gov/geo/query/acc.cgi?acc=GSM151315	1	68			2	118	0
1813	GSM151316	14	GSE6532	GPL570	GSM151316	http://www.ncbi.nlm.nih.gov/geo/query/acc.cgi?acc=GSM151316	0	71			1	120	0
1814	GSM151317	14	GSE6532	GPL570	GSM151317	http://www.ncbi.nlm.nih.gov/geo/query/acc.cgi?acc=GSM151317	0	72			3	94	0
1815	GSM151318	14	GSE6532	GPL570	GSM151318	http://www.ncbi.nlm.nih.gov/geo/query/acc.cgi?acc=GSM151318	0	86			2	56	0
1816	GSM151319	14	GSE6532	GPL570	GSM151319	http://www.ncbi.nlm.nih.gov/geo/query/acc.cgi?acc=GSM151319	1	82			1	118	0
1818	GSM151321	14	GSE6532	GPL570	GSM151321	http://www.ncbi.nlm.nih.gov/geo/query/acc.cgi?acc=GSM151321	0	78			2	120	0
1819	GSM151322	14	GSE6532	GPL570	GSM151322	http://www.ncbi.nlm.nih.gov/geo/query/acc.cgi?acc=GSM151322	1	65				109	1
1820	GSM151323	14	GSE6532	GPL570	GSM151323	http://www.ncbi.nlm.nih.gov/geo/query/acc.cgi?acc=GSM151323	0	63			2	99	1
1821	GSM151324	14	GSE6532	GPL570	GSM151324	http://www.ncbi.nlm.nih.gov/geo/query/acc.cgi?acc=GSM151324	1	65			2	120	0
1822	GSM151325	14	GSE6532	GPL570	GSM151325	http://www.ncbi.nlm.nih.gov/geo/query/acc.cgi?acc=GSM151325	0	51			1	120	0
1823	GSM151326	14	GSE6532	GPL570	GSM151326	http://www.ncbi.nlm.nih.gov/geo/query/acc.cgi?acc=GSM151326	0	65			3	120	0
1824	GSM151327	14	GSE6532	GPL570	GSM151327	http://www.ncbi.nlm.nih.gov/geo/query/acc.cgi?acc=GSM151327	1	73			3	110	0
1825	GSM151328	14	GSE6532	GPL570	GSM151328	http://www.ncbi.nlm.nih.gov/geo/query/acc.cgi?acc=GSM151328	1	67			3	42	1
1826	GSM151329	14	GSE6532	GPL570	GSM151329	http://www.ncbi.nlm.nih.gov/geo/query/acc.cgi?acc=GSM151329	1	58			1	120	0
1827	GSM151330	14	GSE6532	GPL570	GSM151330	http://www.ncbi.nlm.nih.gov/geo/query/acc.cgi?acc=GSM151330	1	74			3	113	0
1828	GSM151331	14	GSE6532	GPL570	GSM151331	http://www.ncbi.nlm.nih.gov/geo/query/acc.cgi?acc=GSM151331	0	64			2	120	0
1829	GSM151332	14	GSE6532	GPL570	GSM151332	http://www.ncbi.nlm.nih.gov/geo/query/acc.cgi?acc=GSM151332	1	57			1	120	0
1830	GSM151333	14	GSE6532	GPL570	GSM151333	http://www.ncbi.nlm.nih.gov/geo/query/acc.cgi?acc=GSM151333	1	60			1	120	0
1831	GSM151334	14	GSE6532	GPL570	GSM151334	http://www.ncbi.nlm.nih.gov/geo/query/acc.cgi?acc=GSM151334	0	72			2	74	0
1832	GSM151335	14	GSE6532	GPL570	GSM151335	http://www.ncbi.nlm.nih.gov/geo/query/acc.cgi?acc=GSM151335	0	79			1	120	0
1833	GSM151336	14	GSE6532	GPL570	GSM151336	http://www.ncbi.nlm.nih.gov/geo/query/acc.cgi?acc=GSM151336	0	58			2	25	1
1834	GSM151337	14	GSE6532	GPL570	GSM151337	http://www.ncbi.nlm.nih.gov/geo/query/acc.cgi?acc=GSM151337	0	62				52	0
1835	GSM151338	14	GSE6532	GPL570	GSM151338	http://www.ncbi.nlm.nih.gov/geo/query/acc.cgi?acc=GSM151338	0	81			2	75	0
1836	GSM151339	14	GSE6532	GPL570	GSM151339	http://www.ncbi.nlm.nih.gov/geo/query/acc.cgi?acc=GSM151339	1	77			1	90	0
1837	GSM151340	14	GSE6532	GPL570	GSM151340	http://www.ncbi.nlm.nih.gov/geo/query/acc.cgi?acc=GSM151340	0	67			2	15	1
1838	GSM151341	14	GSE6532	GPL570	GSM151341	http://www.ncbi.nlm.nih.gov/geo/query/acc.cgi?acc=GSM151341	1	67			3	106	0
1839	GSM151342	14	GSE6532	GPL570	GSM151342	http://www.ncbi.nlm.nih.gov/geo/query/acc.cgi?acc=GSM151342	1	70			2	120	0
1840	GSM151343	14	GSE6532	GPL570	GSM151343	http://www.ncbi.nlm.nih.gov/geo/query/acc.cgi?acc=GSM151343	0	48			3	120	0
1841	GSM151344	14	GSE6532	GPL570	GSM151344	http://www.ncbi.nlm.nih.gov/geo/query/acc.cgi?acc=GSM151344	0	76			3	86	0
1842	GSM151345	14	GSE6532	GPL570	GSM151345	http://www.ncbi.nlm.nih.gov/geo/query/acc.cgi?acc=GSM151345	1	67			2	120	0
1843	GSM177921	40	GSE7390	GPL96	GSM177921	http://www.ncbi.nlm.nih.gov/geo/query/acc.cgi?acc=GSM177921	0	30		1	2	120	0
1844	GSM177922	40	GSE7390	GPL96	GSM177922	http://www.ncbi.nlm.nih.gov/geo/query/acc.cgi?acc=GSM177922	0	35		1	2	31	0
1846	GSM177924	40	GSE7390	GPL96	GSM177924	http://www.ncbi.nlm.nih.gov/geo/query/acc.cgi?acc=GSM177924	0	35		4	2	120	0
1848	GSM177926	40	GSE7390	GPL96	GSM177926	http://www.ncbi.nlm.nih.gov/geo/query/acc.cgi?acc=GSM177926	0	47		1	3	17	1
1850	GSM177928	40	GSE7390	GPL96	GSM177928	http://www.ncbi.nlm.nih.gov/geo/query/acc.cgi?acc=GSM177928	0	54		1	2	120	0
1851	GSM177929	40	GSE7390	GPL96	GSM177929	http://www.ncbi.nlm.nih.gov/geo/query/acc.cgi?acc=GSM177929	0	42		1	3	34	1
1852	GSM177930	40	GSE7390	GPL96	GSM177930	http://www.ncbi.nlm.nih.gov/geo/query/acc.cgi?acc=GSM177930	0	50		1	2	120	0
1853	GSM177931	40	GSE7390	GPL96	GSM177931	http://www.ncbi.nlm.nih.gov/geo/query/acc.cgi?acc=GSM177931	0	42		1	1	40	0
1854	GSM177932	40	GSE7390	GPL96	GSM177932	http://www.ncbi.nlm.nih.gov/geo/query/acc.cgi?acc=GSM177932	0	38		1	1	120	0
1855	GSM177933	40	GSE7390	GPL96	GSM177933	http://www.ncbi.nlm.nih.gov/geo/query/acc.cgi?acc=GSM177933	0	37		1	3	120	0
1858	GSM177936	40	GSE7390	GPL96	GSM177936	http://www.ncbi.nlm.nih.gov/geo/query/acc.cgi?acc=GSM177936	0	51		1	2	28	1
1860	GSM177938	40	GSE7390	GPL96	GSM177938	http://www.ncbi.nlm.nih.gov/geo/query/acc.cgi?acc=GSM177938	0	49		4	1	36	0
1862	GSM177940	40	GSE7390	GPL96	GSM177940	http://www.ncbi.nlm.nih.gov/geo/query/acc.cgi?acc=GSM177940	0	39		1	2	53	1
1863	GSM177941	40	GSE7390	GPL96	GSM177941	http://www.ncbi.nlm.nih.gov/geo/query/acc.cgi?acc=GSM177941	0	47		1	2	120	0
1864	GSM177942	40	GSE7390	GPL96	GSM177942	http://www.ncbi.nlm.nih.gov/geo/query/acc.cgi?acc=GSM177942	0	42		1	3	92	0
1867	GSM177945	40	GSE7390	GPL96	GSM177945	http://www.ncbi.nlm.nih.gov/geo/query/acc.cgi?acc=GSM177945	0	50		1	2	116	1
1868	GSM177946	40	GSE7390	GPL96	GSM177946	http://www.ncbi.nlm.nih.gov/geo/query/acc.cgi?acc=GSM177946	0	36		1	3	28	1
1869	GSM177947	40	GSE7390	GPL96	GSM177947	http://www.ncbi.nlm.nih.gov/geo/query/acc.cgi?acc=GSM177947	0	45		1	2	60	1
1870	GSM177948	40	GSE7390	GPL96	GSM177948	http://www.ncbi.nlm.nih.gov/geo/query/acc.cgi?acc=GSM177948	0	50		1	1	120	0
1871	GSM177949	40	GSE7390	GPL96	GSM177949	http://www.ncbi.nlm.nih.gov/geo/query/acc.cgi?acc=GSM177949	0	39		1	3	120	0
1872	GSM177950	40	GSE7390	GPL96	GSM177950	http://www.ncbi.nlm.nih.gov/geo/query/acc.cgi?acc=GSM177950	0	44		1	1	120	0
1873	GSM177951	40	GSE7390	GPL96	GSM177951	http://www.ncbi.nlm.nih.gov/geo/query/acc.cgi?acc=GSM177951	0	50		1	1	109	0
1874	GSM177952	40	GSE7390	GPL96	GSM177952	http://www.ncbi.nlm.nih.gov/geo/query/acc.cgi?acc=GSM177952	0	51		1	2	120	0
1875	GSM177953	40	GSE7390	GPL96	GSM177953	http://www.ncbi.nlm.nih.gov/geo/query/acc.cgi?acc=GSM177953	0	49		1	1	59	1
1877	GSM177955	40	GSE7390	GPL96	GSM177955	http://www.ncbi.nlm.nih.gov/geo/query/acc.cgi?acc=GSM177955	0	51		1	2	69	0
1879	GSM177957	40	GSE7390	GPL96	GSM177957	http://www.ncbi.nlm.nih.gov/geo/query/acc.cgi?acc=GSM177957	0	44		1	1	120	0
1880	GSM177958	40	GSE7390	GPL96	GSM177958	http://www.ncbi.nlm.nih.gov/geo/query/acc.cgi?acc=GSM177958	0	49		1	3	57	1
1882	GSM177960	40	GSE7390	GPL96	GSM177960	http://www.ncbi.nlm.nih.gov/geo/query/acc.cgi?acc=GSM177960	0	44		1	2	41	1
1883	GSM177961	40	GSE7390	GPL96	GSM177961	http://www.ncbi.nlm.nih.gov/geo/query/acc.cgi?acc=GSM177961	0	48		1	2	120	0
1884	GSM177962	40	GSE7390	GPL96	GSM177962	http://www.ncbi.nlm.nih.gov/geo/query/acc.cgi?acc=GSM177962	0	57		1	2	110	1
1886	GSM177964	40	GSE7390	GPL96	GSM177964	http://www.ncbi.nlm.nih.gov/geo/query/acc.cgi?acc=GSM177964	0	44		1	1	106	1
1887	GSM177965	40	GSE7390	GPL96	GSM177965	http://www.ncbi.nlm.nih.gov/geo/query/acc.cgi?acc=GSM177965	0	39		1	2	83	1
1889	GSM177967	40	GSE7390	GPL96	GSM177967	http://www.ncbi.nlm.nih.gov/geo/query/acc.cgi?acc=GSM177967	0	38		1	3	117	0
1891	GSM177969	40	GSE7390	GPL96	GSM177969	http://www.ncbi.nlm.nih.gov/geo/query/acc.cgi?acc=GSM177969	0	43		1	2	120	0
1893	GSM150943	16	GSE6532	GPL96	GSM150943	http://www.ncbi.nlm.nih.gov/geo/query/acc.cgi?acc=GSM150943	0	43				32	1
1894	GSM150944	16	GSE6532	GPL96	GSM150944	http://www.ncbi.nlm.nih.gov/geo/query/acc.cgi?acc=GSM150944	0	61				93	1
1895	GSM150945	16	GSE6532	GPL96	GSM150945	http://www.ncbi.nlm.nih.gov/geo/query/acc.cgi?acc=GSM150945	0	70				74	1
1896	GSM150946	16	GSE6532	GPL96	GSM150946	http://www.ncbi.nlm.nih.gov/geo/query/acc.cgi?acc=GSM150946	0	69			2	45	1
1897	GSM150947	16	GSE6532	GPL96	GSM150947	http://www.ncbi.nlm.nih.gov/geo/query/acc.cgi?acc=GSM150947	1	69			2	27	1
1898	GSM150948	16	GSE6532	GPL96	GSM150948	http://www.ncbi.nlm.nih.gov/geo/query/acc.cgi?acc=GSM150948	1	63			2	87	0
1899	GSM150949	16	GSE6532	GPL96	GSM150949	http://www.ncbi.nlm.nih.gov/geo/query/acc.cgi?acc=GSM150949		61			2	94	0
1900	GSM150950	16	GSE6532	GPL96	GSM150950	http://www.ncbi.nlm.nih.gov/geo/query/acc.cgi?acc=GSM150950	1	60			2	61	0
1901	GSM150951	16	GSE6532	GPL96	GSM150951	http://www.ncbi.nlm.nih.gov/geo/query/acc.cgi?acc=GSM150951	0	71			2	62	0
1902	GSM150952	16	GSE6532	GPL96	GSM150952	http://www.ncbi.nlm.nih.gov/geo/query/acc.cgi?acc=GSM150952	0	67				54	0
1903	GSM150953	16	GSE6532	GPL96	GSM150953	http://www.ncbi.nlm.nih.gov/geo/query/acc.cgi?acc=GSM150953	0	58				96	0
1904	GSM150954	16	GSE6532	GPL96	GSM150954	http://www.ncbi.nlm.nih.gov/geo/query/acc.cgi?acc=GSM150954	0	53				75	0
1905	GSM150955	16	GSE6532	GPL96	GSM150955	http://www.ncbi.nlm.nih.gov/geo/query/acc.cgi?acc=GSM150955	0	79				49	1
1906	GSM150956	16	GSE6532	GPL96	GSM150956	http://www.ncbi.nlm.nih.gov/geo/query/acc.cgi?acc=GSM150956	1	71			2	37	1
1907	GSM150957	16	GSE6532	GPL96	GSM150957	http://www.ncbi.nlm.nih.gov/geo/query/acc.cgi?acc=GSM150957	0	66				83	0
1908	GSM150958	16	GSE6532	GPL96	GSM150958	http://www.ncbi.nlm.nih.gov/geo/query/acc.cgi?acc=GSM150958	0	57			2	86	0
1909	GSM150959	16	GSE6532	GPL96	GSM150959	http://www.ncbi.nlm.nih.gov/geo/query/acc.cgi?acc=GSM150959	1	68			2	84	0
1910	GSM150960	16	GSE6532	GPL96	GSM150960	http://www.ncbi.nlm.nih.gov/geo/query/acc.cgi?acc=GSM150960	0	58				24	1
1911	GSM150961	16	GSE6532	GPL96	GSM150961	http://www.ncbi.nlm.nih.gov/geo/query/acc.cgi?acc=GSM150961	1	67			2	24	1
1912	GSM150962	16	GSE6532	GPL96	GSM150962	http://www.ncbi.nlm.nih.gov/geo/query/acc.cgi?acc=GSM150962	0	52			2	48	0
1913	GSM150963	16	GSE6532	GPL96	GSM150963	http://www.ncbi.nlm.nih.gov/geo/query/acc.cgi?acc=GSM150963	1	69			2	95	1
1914	GSM150964	16	GSE6532	GPL96	GSM150964	http://www.ncbi.nlm.nih.gov/geo/query/acc.cgi?acc=GSM150964	0	44			2	48	0
1915	GSM150965	16	GSE6532	GPL96	GSM150965	http://www.ncbi.nlm.nih.gov/geo/query/acc.cgi?acc=GSM150965	0	71			2	82	0
1916	GSM150966	16	GSE6532	GPL96	GSM150966	http://www.ncbi.nlm.nih.gov/geo/query/acc.cgi?acc=GSM150966	0	52			2	72	0
1917	GSM150967	16	GSE6532	GPL96	GSM150967	http://www.ncbi.nlm.nih.gov/geo/query/acc.cgi?acc=GSM150967	1	80				0	0
1918	GSM150968	16	GSE6532	GPL96	GSM150968	http://www.ncbi.nlm.nih.gov/geo/query/acc.cgi?acc=GSM150968	1	61				34	0
1919	GSM150969	16	GSE6532	GPL96	GSM150969	http://www.ncbi.nlm.nih.gov/geo/query/acc.cgi?acc=GSM150969	1	74			2	44	1
1920	GSM150970	16	GSE6532	GPL96	GSM150970	http://www.ncbi.nlm.nih.gov/geo/query/acc.cgi?acc=GSM150970	0	68			2	58	0
1921	GSM150971	16	GSE6532	GPL96	GSM150971	http://www.ncbi.nlm.nih.gov/geo/query/acc.cgi?acc=GSM150971	0	69			2	59	0
1922	GSM150972	16	GSE6532	GPL96	GSM150972	http://www.ncbi.nlm.nih.gov/geo/query/acc.cgi?acc=GSM150972	1	61			2	60	0
1923	GSM150973	16	GSE6532	GPL96	GSM150973	http://www.ncbi.nlm.nih.gov/geo/query/acc.cgi?acc=GSM150973	0	76			2	64	0
1924	GSM150974	16	GSE6532	GPL96	GSM150974	http://www.ncbi.nlm.nih.gov/geo/query/acc.cgi?acc=GSM150974	0	67			2	45	1
1925	GSM150975	16	GSE6532	GPL96	GSM150975	http://www.ncbi.nlm.nih.gov/geo/query/acc.cgi?acc=GSM150975	0	65			2	40	0
1926	GSM150976	16	GSE6532	GPL96	GSM150976	http://www.ncbi.nlm.nih.gov/geo/query/acc.cgi?acc=GSM150976	1	75			2	59	0
1927	GSM150977	16	GSE6532	GPL96	GSM150977	http://www.ncbi.nlm.nih.gov/geo/query/acc.cgi?acc=GSM150977	0	70			2	70	0
1928	GSM150978	16	GSE6532	GPL96	GSM150978	http://www.ncbi.nlm.nih.gov/geo/query/acc.cgi?acc=GSM150978	0	47			2	62	1
1929	GSM150979	16	GSE6532	GPL96	GSM150979	http://www.ncbi.nlm.nih.gov/geo/query/acc.cgi?acc=GSM150979	0	61			2	68	0
1930	GSM150980	16	GSE6532	GPL96	GSM150980	http://www.ncbi.nlm.nih.gov/geo/query/acc.cgi?acc=GSM150980	0	69			2	55	0
1931	GSM150981	16	GSE6532	GPL96	GSM150981	http://www.ncbi.nlm.nih.gov/geo/query/acc.cgi?acc=GSM150981	0	77			2	54	0
1932	GSM150982	16	GSE6532	GPL96	GSM150982	http://www.ncbi.nlm.nih.gov/geo/query/acc.cgi?acc=GSM150982	1	69			2	55	0
1933	GSM150983	16	GSE6532	GPL96	GSM150983	http://www.ncbi.nlm.nih.gov/geo/query/acc.cgi?acc=GSM150983	1	61			2	120	0
1935	GSM150985	16	GSE6532	GPL96	GSM150985	http://www.ncbi.nlm.nih.gov/geo/query/acc.cgi?acc=GSM150985		75			2	120	0
1936	GSM150986	16	GSE6532	GPL96	GSM150986	http://www.ncbi.nlm.nih.gov/geo/query/acc.cgi?acc=GSM150986	0	57			2	120	0
1937	GSM150987	16	GSE6532	GPL96	GSM150987	http://www.ncbi.nlm.nih.gov/geo/query/acc.cgi?acc=GSM150987	0	51			2	45	1
1938	GSM150988	16	GSE6532	GPL96	GSM150988	http://www.ncbi.nlm.nih.gov/geo/query/acc.cgi?acc=GSM150988	1	69				0	0
1939	GSM150989	16	GSE6532	GPL96	GSM150989	http://www.ncbi.nlm.nih.gov/geo/query/acc.cgi?acc=GSM150989	1	71			2	62	0
1940	GSM150990	16	GSE6532	GPL96	GSM150990	http://www.ncbi.nlm.nih.gov/geo/query/acc.cgi?acc=GSM150990	0	66				118	0
1941	GSM150991	16	GSE6532	GPL96	GSM150991	http://www.ncbi.nlm.nih.gov/geo/query/acc.cgi?acc=GSM150991	1	63			2	120	0
1943	GSM150993	16	GSE6532	GPL96	GSM150993	http://www.ncbi.nlm.nih.gov/geo/query/acc.cgi?acc=GSM150993	0	56				115	0
1944	GSM150994	16	GSE6532	GPL96	GSM150994	http://www.ncbi.nlm.nih.gov/geo/query/acc.cgi?acc=GSM150994	0	48			2	120	0
1945	GSM150995	16	GSE6532	GPL96	GSM150995	http://www.ncbi.nlm.nih.gov/geo/query/acc.cgi?acc=GSM150995	0	53			2	120	0
1946	GSM150996	16	GSE6532	GPL96	GSM150996	http://www.ncbi.nlm.nih.gov/geo/query/acc.cgi?acc=GSM150996	1	61			2	120	0
1947	GSM150997	16	GSE6532	GPL96	GSM150997	http://www.ncbi.nlm.nih.gov/geo/query/acc.cgi?acc=GSM150997	0	58			2	119	0
1948	GSM150998	16	GSE6532	GPL96	GSM150998	http://www.ncbi.nlm.nih.gov/geo/query/acc.cgi?acc=GSM150998	1	67				32	1
1949	GSM150999	16	GSE6532	GPL96	GSM150999	http://www.ncbi.nlm.nih.gov/geo/query/acc.cgi?acc=GSM150999	0	60				43	1
1950	GSM151000	16	GSE6532	GPL96	GSM151000	http://www.ncbi.nlm.nih.gov/geo/query/acc.cgi?acc=GSM151000	0	44				52	1
1952	GSM151002	16	GSE6532	GPL96	GSM151002	http://www.ncbi.nlm.nih.gov/geo/query/acc.cgi?acc=GSM151002	1	73			2	72	1
1953	GSM151003	16	GSE6532	GPL96	GSM151003	http://www.ncbi.nlm.nih.gov/geo/query/acc.cgi?acc=GSM151003	0	49			2	66	0
1954	GSM151004	16	GSE6532	GPL96	GSM151004	http://www.ncbi.nlm.nih.gov/geo/query/acc.cgi?acc=GSM151004		71			2	49	0
1955	GSM151005	16	GSE6532	GPL96	GSM151005	http://www.ncbi.nlm.nih.gov/geo/query/acc.cgi?acc=GSM151005	0	65				113	0
1956	GSM151006	16	GSE6532	GPL96	GSM151006	http://www.ncbi.nlm.nih.gov/geo/query/acc.cgi?acc=GSM151006	0	46			2	31	0
1957	GSM151007	16	GSE6532	GPL96	GSM151007	http://www.ncbi.nlm.nih.gov/geo/query/acc.cgi?acc=GSM151007	0	69			2	50	0
1959	GSM151009	16	GSE6532	GPL96	GSM151009	http://www.ncbi.nlm.nih.gov/geo/query/acc.cgi?acc=GSM151009	0	48			2	97	0
1960	GSM151010	16	GSE6532	GPL96	GSM151010	http://www.ncbi.nlm.nih.gov/geo/query/acc.cgi?acc=GSM151010	0	60			2	96	0
1961	GSM151011	16	GSE6532	GPL96	GSM151011	http://www.ncbi.nlm.nih.gov/geo/query/acc.cgi?acc=GSM151011		74			2	97	0
1962	GSM65340	16	GSE6532	GPL96	GSM65340	http://www.ncbi.nlm.nih.gov/geo/query/acc.cgi?acc=GSM65340		79			1	0	0
1963	GSM65341	16	GSE6532	GPL96	GSM65341	http://www.ncbi.nlm.nih.gov/geo/query/acc.cgi?acc=GSM65341	0	82				0	0
1964	GSM65342	16	GSE6532	GPL96	GSM65342	http://www.ncbi.nlm.nih.gov/geo/query/acc.cgi?acc=GSM65342	1	75				2	0
1965	GSM65343	16	GSE6532	GPL96	GSM65343	http://www.ncbi.nlm.nih.gov/geo/query/acc.cgi?acc=GSM65343	1	76			3	7	0
1966	GSM65344	16	GSE6532	GPL96	GSM65344	http://www.ncbi.nlm.nih.gov/geo/query/acc.cgi?acc=GSM65344	1	66			3	9	0
1967	GSM65345	16	GSE6532	GPL96	GSM65345	http://www.ncbi.nlm.nih.gov/geo/query/acc.cgi?acc=GSM65345	1	86			1	16	0
1968	GSM65346	16	GSE6532	GPL96	GSM65346	http://www.ncbi.nlm.nih.gov/geo/query/acc.cgi?acc=GSM65346	0	47			1	19	0
1969	GSM65347	16	GSE6532	GPL96	GSM65347	http://www.ncbi.nlm.nih.gov/geo/query/acc.cgi?acc=GSM65347	1	74			1	30	0
1970	GSM65348	16	GSE6532	GPL96	GSM65348	http://www.ncbi.nlm.nih.gov/geo/query/acc.cgi?acc=GSM65348	1	69			1	31	0
1971	GSM65349	16	GSE6532	GPL96	GSM65349	http://www.ncbi.nlm.nih.gov/geo/query/acc.cgi?acc=GSM65349	0	58			1	33	0
1973	GSM65351	16	GSE6532	GPL96	GSM65351	http://www.ncbi.nlm.nih.gov/geo/query/acc.cgi?acc=GSM65351	0	80			1	47	0
1974	GSM65352	16	GSE6532	GPL96	GSM65352	http://www.ncbi.nlm.nih.gov/geo/query/acc.cgi?acc=GSM65352	1	63			3	50	0
1975	GSM65353	16	GSE6532	GPL96	GSM65353	http://www.ncbi.nlm.nih.gov/geo/query/acc.cgi?acc=GSM65353	1	76			1	54	0
1976	GSM65354	16	GSE6532	GPL96	GSM65354	http://www.ncbi.nlm.nih.gov/geo/query/acc.cgi?acc=GSM65354	0	61			3	59	0
1977	GSM65355	16	GSE6532	GPL96	GSM65355	http://www.ncbi.nlm.nih.gov/geo/query/acc.cgi?acc=GSM65355	0	62			1	62	0
1978	GSM65356	16	GSE6532	GPL96	GSM65356	http://www.ncbi.nlm.nih.gov/geo/query/acc.cgi?acc=GSM65356	0	65			3	64	0
1979	GSM65357	16	GSE6532	GPL96	GSM65357	http://www.ncbi.nlm.nih.gov/geo/query/acc.cgi?acc=GSM65357	0	63			3	66	0
1980	GSM65358	16	GSE6532	GPL96	GSM65358	http://www.ncbi.nlm.nih.gov/geo/query/acc.cgi?acc=GSM65358	0	70			1	67	0
1981	GSM65359	16	GSE6532	GPL96	GSM65359	http://www.ncbi.nlm.nih.gov/geo/query/acc.cgi?acc=GSM65359	0	78			3	69	0
1982	GSM65360	16	GSE6532	GPL96	GSM65360	http://www.ncbi.nlm.nih.gov/geo/query/acc.cgi?acc=GSM65360	0	71			1	84	0
1983	GSM65361	16	GSE6532	GPL96	GSM65361	http://www.ncbi.nlm.nih.gov/geo/query/acc.cgi?acc=GSM65361	0	68			1	88	0
1984	GSM65362	16	GSE6532	GPL96	GSM65362	http://www.ncbi.nlm.nih.gov/geo/query/acc.cgi?acc=GSM65362	0	45			1	91	0
1985	GSM65363	16	GSE6532	GPL96	GSM65363	http://www.ncbi.nlm.nih.gov/geo/query/acc.cgi?acc=GSM65363	0	57			1	103	0
1986	GSM65364	16	GSE6532	GPL96	GSM65364	http://www.ncbi.nlm.nih.gov/geo/query/acc.cgi?acc=GSM65364	1	67			3	106	0
1987	GSM65365	16	GSE6532	GPL96	GSM65365	http://www.ncbi.nlm.nih.gov/geo/query/acc.cgi?acc=GSM65365	1	74			1	107	0
1988	GSM65366	16	GSE6532	GPL96	GSM65366	http://www.ncbi.nlm.nih.gov/geo/query/acc.cgi?acc=GSM65366	0	60			3	113	0
1990	GSM65368	16	GSE6532	GPL96	GSM65368	http://www.ncbi.nlm.nih.gov/geo/query/acc.cgi?acc=GSM65368	1	63			1	120	0
1991	GSM65369	16	GSE6532	GPL96	GSM65369	http://www.ncbi.nlm.nih.gov/geo/query/acc.cgi?acc=GSM65369	0	69			3	6	1
1993	GSM65371	16	GSE6532	GPL96	GSM65371	http://www.ncbi.nlm.nih.gov/geo/query/acc.cgi?acc=GSM65371	0	66			3	19	1
1995	GSM65373	16	GSE6532	GPL96	GSM65373	http://www.ncbi.nlm.nih.gov/geo/query/acc.cgi?acc=GSM65373	1	61			1	47	1
1996	GSM65374	16	GSE6532	GPL96	GSM65374	http://www.ncbi.nlm.nih.gov/geo/query/acc.cgi?acc=GSM65374	0	45			3	54	1
1997	GSM65375	16	GSE6532	GPL96	GSM65375	http://www.ncbi.nlm.nih.gov/geo/query/acc.cgi?acc=GSM65375		78			1	59	1
1998	GSM65376	16	GSE6532	GPL96	GSM65376	http://www.ncbi.nlm.nih.gov/geo/query/acc.cgi?acc=GSM65376	0	40			1	60	1
1999	GSM65377	16	GSE6532	GPL96	GSM65377	http://www.ncbi.nlm.nih.gov/geo/query/acc.cgi?acc=GSM65377	1	69			1	68	1
2000	GSM65378	16	GSE6532	GPL96	GSM65378	http://www.ncbi.nlm.nih.gov/geo/query/acc.cgi?acc=GSM65378	1	64			3	85	1
2001	GSM65379	16	GSE6532	GPL96	GSM65379	http://www.ncbi.nlm.nih.gov/geo/query/acc.cgi?acc=GSM65379	0	48			1	97	1
2005	BC1748	20	GSE4611	GPL96	GSM1123735	http://www.ncbi.nlm.nih.gov/geo/query/acc.cgi?acc=GSM1123735	0	57	2	1	2	87	0
2006	BC1750	20	GSE4611	GPL96	GSM1123736	http://www.ncbi.nlm.nih.gov/geo/query/acc.cgi?acc=GSM1123736	0	57	2	1	2	92	0
2007	BC1755	20	GSE4611	GPL96	GSM1123737	http://www.ncbi.nlm.nih.gov/geo/query/acc.cgi?acc=GSM1123737	0	65	2	2	1	66	0
2008	BC1763	20	GSE4611	GPL96	GSM1123738	http://www.ncbi.nlm.nih.gov/geo/query/acc.cgi?acc=GSM1123738	0	57	2	1	3	77	1
2009	BC1764	20	GSE4611	GPL96	GSM1123739	http://www.ncbi.nlm.nih.gov/geo/query/acc.cgi?acc=GSM1123739	0	44	2	1	2	44	0
2010	BC1765	20	GSE4611	GPL96	GSM1123740	http://www.ncbi.nlm.nih.gov/geo/query/acc.cgi?acc=GSM1123740	0	65	2	1	2	42	0
2016	BC1775	20	GSE4611	GPL96	GSM1123744	http://www.ncbi.nlm.nih.gov/geo/query/acc.cgi?acc=GSM1123744	0	66	2	2	1	40	0
2019	BC1888	20	GSE4611	GPL96	GSM1123747	http://www.ncbi.nlm.nih.gov/geo/query/acc.cgi?acc=GSM1123747	0	41	2	1	2	78	0
2022	BC1892	20	GSE4611	GPL96	GSM1123749	http://www.ncbi.nlm.nih.gov/geo/query/acc.cgi?acc=GSM1123749	1	55	2	1	2	93	0
2024	BC1895	20	GSE4611	GPL96	GSM1123751	http://www.ncbi.nlm.nih.gov/geo/query/acc.cgi?acc=GSM1123751	1	61	2	1	2	17	1
[truncated: 912 more rows]

## Sheet: Table S8 Signatures
Supplementary Table 8. gene expression signatures.
[truncated: 11 more rows]
